# Supplementary material for: Transfer of microorganisms to and from textiles in healthcare settings: a systematic review
Source: Infect Control Hosp Epidemiol. 2025 Oct 16;46(12):1243–52. doi: 10.1017/ice.2025.10299 (PMC12779459; doi:10.1017/ice.2025.10299)
Supplement: Gassmann et al. supplementary material 1 — Gassmann et al. supplementary material [file S0899823X25102997sup001.xlsx]

## Sheet: Appendix Table 3
Author	Year	Microorganism	Carrier Material of Microorganism	Origin Site	Inoculum at Origin Site	Destination Site	Environmental Conditions	Action Executed for Transfer	Number of Experiment Repetitions	Microbiological Sampling Method	Culturing Method	Controls to Assess Inoculum	Controls/Recovery Testing	Transfer Proportion in %	Own Calculations to Assess % of Transfer	Results Extrapolated from Figure in %	Significant Results Comparison
Arinder et al.	2016	S. aureus (ATCC 25923, CCUG 1800T, CCUG 25924, ATCC1969, CCUG 35611, SIK 691 and SIK 692)	Peptone Water and TSA, 0.15ml of each strain was mixed into 9ml of Difco D/E Neutralizing Broth.	Vitro-Skin	0.2ml (10^6 CFU/ml)	Cotton textile (laboratory coat)	50-57% room humiditiy	A pressure of 0.5kg for 10 seconds was chosen	3	Cotton swap placed in Peptone Water, vortexed, concentration of solution determined.	TSA icubated for 24h at 37°C	Control of intial inoculation: one of the inoculated artificial skins were sampled in a stomacher bag with 10ml Peptone Water.	Not described	6.7 ±16.5			Higher bacterial reduction with humid textile.
Bartz et al.	2010	E. Coli ampicillin-resistant HSα	Ampicillin-enriched Luria-Bertini broth 1%. Dilution in sterile peptone water 99%.	Cotton textile	2.7x10^4 CFU/cm^2	Stainless steel surface	Not mentioned	Cotton textile was rubbed several times on disinfected stainless steel suface (simulating usual practice of food service.	1	Cotton swab sampled 100cm^2, then placed in 10 ml of 0.1% peptone water, agitaded, 20 ul was placed on ampicillin enriched plate.	Luria Bertini Broth Plate was incubated at 35°C overnight and colonies were counted.	Not described	To evaluate the disinfection, the surface was swabbed (100 cm2 ) and tested on Plate Count Agar, but no results repoted.		2.1 ±0.53		Not applicable.
Desai et al.	2011	CA-MRSA USA300-0114	Phosphate-buffered solution concentration adjusted to 10^8 CFU/ml. Stock suspention was diluted to 5x 10^7 CFU/ml.	Cotton towel	3.7x 10^6 CFU/20 uL	Pigskin	35% humidity mean Temperature 22°C	Fomite was pressed against sterile pigskin using a metal stamp for 3 sec.	For each fomite 45 samples were taken	The Pigskin was placed into a microcuvette containing 700 uL of PBS and vortexed for 1 min.	20 uL of the solution was plated on blood agar and icubated for 24h at 37°C. Negative controls with unincoulated pigskin were also prepared at each time point.	Serial dilutions and plating	Surfaces at orgingin site were tested for recovery afer 5 min., 1 day and 2 days of inoculation.	After 5 minutes: <1, after 1 day: 1 , after 2 days of inoculation 9.			Lower transfer from porous vs. Nonporous fomites.
Desai et al.	2011	CA-MRSA USA300-0114	Phosphate-buffered solution concentration adjusted to 10^8 CFU/ml. Stock suspention was diluted to 5x 10^7 CFU/ml.	Cotton bed sheet	3.7x 10^6 CFU/20 uL	Pigskin	35% humidity mean Temperature 22°C	Fomite was pressed against sterile pigskin using a metal stamp for 3 sec.	For each fomite 45 samples were taken	The Pigskin was placed into a microcuvette containing 700 uL of PBS and vortexed for 1 min.	20 uL of the solution was plated on blood agar and icubated for 24h at 37°C. Negative controls with unincoulated pigskin were also prepared at each time point.	Serial dilutions and plating	Surfaces at orgingin site were tested for recovery afer 5 min., 1 day and 2 days of inoculation.	After 5 minutes: <1, after 1 day: <1 , after 2 days of inoculation 3.			Lower transfer from porous vs. Nonporous fomites.
Diab-Elschahawi et al.	2010	S. aureus (ATCC 6538)	3% bovine serum albumin and 0.3% sheep erythrocytes.	Ceramic tile	0.1x5x10^7 CFU/ml	Microfiber textile	Wet	Standardized wiping/sweeping over a contaminated ceramic tile	3	Remaining test suspension on ceramic tile was recovered by shaking the sufaces in Petri dishes with casein soy lactose broth and sterile glass pearls	TSA incubation for 48h at 35°C	Not described	Not described		99.9748		All of the tested types of cleaning textiles achieved a significantly better decontamination capacity for both S aureus and E coli when used wet instead of dry. New microfiber textile achieved significantly higher decontamination for S. aureus than new cotton textile.
Diab-Elschahawi et al.	2010	S. aureus (ATCC 6538)	3% bovine serum albumin and 0.3% sheep erythrocytes.	Ceramic tile	0.1x5x10^7 CFU/ml	Microfiber textile	Dry	Standardized wiping/sweeping over a contaminated ceramic tile	3	Remaining test suspension on ceramic tile was recovered by shaking the sufaces in Petri dishes with casein soy lactose broth and sterile glass pearls	TSA incubation for 48h at 35°C	Not described	Not described		96.0095		All of the tested types of cleaning textiles achieved a significantly better decontamination capacity for both S aureus and E coli when used wet instead of dry. New microfiber textile achieved significantly higher decontamination for S. aureus than new cotton cltoh.
Diab-Elschahawi et al.	2010	S. aureus (ATCC 6538)	3% bovine serum albumin and 0.3% sheep erythrocytes.	Ceramic tile	0.1x5x10^7 CFU/ml	Cotton textile	Wet	Standardized wiping/sweeping over a contaminated ceramic tile	3	Remaining test suspension on ceramic tile was recovered by shaking the sufaces in Petri dishes with casein soy lactose broth and sterile glass pearls	TSA incubation for 48h at 35°C	Not described	Not described		99.8738		All of the tested types of cleaning textiles achieved a significantly better decontamination capacity for both S aureus and E coli when used wet instead of dry. New microfiber textile achieved significantly higher decontamination for S. aureus than new cotton cltoh.
Diab-Elschahawi et al.	2010	S. aureus (ATCC 6538)	3% bovine serum albumin and 0.3% sheep erythrocytes.	Ceramic tile	0.1x5x10^7 CFU/ml	Cotton textile	Dry	Standardized wiping/sweeping over a contaminated ceramic tile	3	Remaining test suspension on ceramic tile was recovered by shaking the sufaces in Petri dishes with casein soy lactose broth and sterile glass pearls	TSA incubation for 48h at 35°C	Not described	Not described		98		All of the tested types of cleaning textiles achieved a significantly better decontamination capacity for both S aureus and E coli when used wet instead of dry. New microfiber textile achieved significantly higher decontamination for S. aureus than new cotton cltoh.
Diab-Elschahawi et al.	2010	S. aureus (ATCC 6538)	3% bovine serum albumin and 0.3% sheep erythrocytes.	Ceramic tile	0.1x5x10^7 CFU/ml	Sponge textile	Wet	Standardized wiping/sweeping over a contaminated ceramic tile	3	Remaining test suspension on ceramic tile was recovered by shaking the sufaces in Petri dishes with casein soy lactose broth and sterile glass pearls	TSA incubation for 48h at 35°C	Not described	Not described		99.8		All of the tested types of cleaning textiles achieved a significantly better decontamination capacity for both S aureus and E coli when used wet instead of dry. New microfiber textile achieved significantly higher decontamination for S. aureus than new cotton cltoh.
Diab-Elschahawi et al.	2010	S. aureus (ATCC 6538)	3% bovine serum albumin and 0.3% sheep erythrocytes.	Ceramic tile	0.1x5x10^7 CFU/ml	Sponge textile	Dry	Standardized wiping/sweeping over a contaminated ceramic tile	3	Remaining test suspension on ceramic tile was recovered by shaking the sufaces in Petri dishes with casein soy lactose broth and sterile glass pearls	TSA incubation for 48h at 35°C	Not described	Not described		96.8302		All of the tested types of cleaning textiles achieved a significantly better decontamination capacity for both S aureus and E coli when used wet instead of dry. New microfiber textile achieved significantly higher decontamination for S. aureus than new cotton cltoh.
Diab-Elschahawi et al.	2010	E. coli (ATCC 8739)	3% bovine serum albumin and 0.3% sheep erythrocytes.	Ceramic tile	0.1x5x10^7 CFU/ml	Microfiber textile	Wet	Standardized wiping/sweeping over a contaminated ceramic tile	3	Remaining test suspension on ceramic tile was recovered by shaking the sufaces in Petri dishes with casein soy lactose broth and sterile glass pearls	TSA incubation for 48h at 35°C	Not described	Not described		99.9748		All of the tested types of cleaning textiles achieved a significantly better decontamination capacity for both S aureus and E coli when used wet instead of dry. New microfiber textile achieved significantly higher decontamination for S. aureus than new cotton cltoh.
Diab-Elschahawi et al.	2010	E. coli (ATCC 8739)	3% bovine serum albumin and 0.3% sheep erythrocytes.	Ceramic tile	0.1x5x10^7 CFU/ml	Microfiber textile	Dry	Standardized wiping/sweeping over a contaminated ceramic tile	3	Remaining test suspension on ceramic tile was recovered by shaking the sufaces in Petri dishes with casein soy lactose broth and sterile glass pearls	TSA incubation for 48h at 35°C	Not described	Not described		98.7381		All of the tested types of cleaning textiles achieved a significantly better decontamination capacity for both S aureus and E coli when used wet instead of dry. New microfiber textile achieved significantly higher decontamination for S. aureus than new cotton cltoh.
Diab-Elschahawi et al.	2010	E. coli (ATCC 8739)	3% bovine serum albumin and 0.3% sheep erythrocytes.	Ceramic tile	0.1x5x10^7 CFU/ml	Cotton textile	Wet	Standardized wiping/sweeping over a contaminated ceramic tile	3	Remaining test suspension on ceramic tile was recovered by shaking the sufaces in Petri dishes with casein soy lactose broth and sterile glass pearls	TSA incubation for 48h at 35°C	Not described	Not described		99.9601		All of the tested types of cleaning textiles achieved a significantly better decontamination capacity for both S aureus and E coli when used wet instead of dry. New microfiber textile achieved significantly higher decontamination for S. aureus than new cotton cltoh.
Diab-Elschahawi et al.	2010	E. coli (ATCC 8739)	3% bovine serum albumin and 0.3% sheep erythrocytes.	Ceramic tile	0.1x5x10^7 CFU/ml	Cotton textile	Dry	Standardized wiping/sweeping over a contaminated ceramic tile	3	Remaining test suspension on ceramic tile was recovered by shaking the sufaces in Petri dishes with casein soy lactose broth and sterile glass pearls	TSA incubation for 48h at 35°C	Not described	Not described		97.4821		All of the tested types of cleaning textiles achieved a significantly better decontamination capacity for both S aureus and E coli when used wet instead of dry. New microfiber textile achieved significantly higher decontamination for S. aureus than new cotton cltoh.
Diab-Elschahawi et al.	2010	E. coli (ATCC 8739)	3% bovine serum albumin and 0.3% sheep erythrocytes.	Ceramic tile	0.1x5x10^7 CFU/ml	Sponge textile	Wet	Standardized wiping/sweeping over a contaminated ceramic tile	3	Remaining test suspension on ceramic tile was recovered by shaking the sufaces in Petri dishes with casein soy lactose broth and sterile glass pearls	TSA incubation for 48h at 35°C	Not described	Not described		99.9204		All of the tested types of cleaning textiles achieved a significantly better decontamination capacity for both S aureus and E coli when used wet instead of dry. New microfiber textile achieved significantly higher decontamination for S. aureus than new cotton cltoh.
Diab-Elschahawi et al.	2010	E. coli (ATCC 8739)	3% bovine serum albumin and 0.3% sheep erythrocytes.	Ceramic tile	0.1x5x10^7 CFU/ml	Sponge textile	Dry	Standardized wiping/sweeping over a contaminated ceramic tile	3	Remaining test suspension on ceramic tile was recovered by shaking the sufaces in Petri dishes with casein soy lactose broth and sterile glass pearls	TSA incubation for 48h at 35°C	Not described	Not described		98.4113		All of the tested types of cleaning textiles achieved a significantly better decontamination capacity for both S aureus and E coli when used wet instead of dry. New microfiber textile achieved significantly higher decontamination for S. aureus than new cotton cltoh.
Edwards et al.	2017	E. coli ATCC 25922	Phosphate-buffered saline with bovine serum albumin.	Poly methyl methacrylate (Acrylic glass) surface tiles	2 × 10^6 cells in 20 μl of suspension	Lyocell textile untreated	Not described	Static wiping (pressure): 20 mm diameter of textile pressed against surface for 10s with 150g.	1	Not described	Not described	Performed	Not described			14	No significant difference regarding the cleaning textile for all tested bacteria during static adpression. Significant higher removal efficiency in general for E.coli. Polypropylene textile and the C2F6 exposed lyocell textile removed significantly more E.coli during dynamic wiping than the other substrates, no significant difference for the other bacteria. Significantly more bacterial removal du…
Edwards et al.	2017	E. coli ATCC 25922	Phosphate-buffered saline with bovine serum albumin.	Poly methyl methacrylate (Acrylic glass) surface tiles	3 × 10^6 cells in 20 μl of suspension	Lyocell textile C2F6	Not described	Static wiping (pressure): 20 mm diameter of textile pressed against surface for 10s with 150g.	1	Not described	Not described	Performed	Not described			15	No significant difference regarding the cleaning textile for all tested bacteria during static adpression. Significant higher removal efficiency in general for E.coli. Polypropylene textile and the C2F6 exposed lyocell textile removed significantly more E.coli during dynamic wiping than the other substrates, no significant difference for the other bacteria. Significantly more bacterial removal du…
Edwards et al.	2017	E. coli ATCC 25922	Phosphate-buffered saline with bovine serum albumin.	Poly methyl methacrylate (Acrylic glass) surface tiles	4 × 10^6 cells in 20 μl of suspension	Polypropylene textile	Not described	Static wiping (pressure): 20 mm diameter of textile pressed against surface for 10s with 150g.	1	Not described	Not described	Performed	Not described			16	No significant difference regarding the cleaning textile for all tested bacteria during static adpression. Significant higher removal efficiency in general for E.coli. Polypropylene textile and the C2F6 exposed lyocell textile removed significantly more E.coli during dynamic wiping than the other substrates, no significant difference for the other bacteria. Significantly more bacterial removal du…
Edwards et al.	2017	E. coli ATCC 25922	Phosphate-buffered saline with bovine serum albumin.	Poly methyl methacrylate (Acrylic glass) surface tiles	5 × 10^6 cells in 20 μl of suspension	Lyocell textile O2	Not described		1	Not described	Not described	Performed	Not described			14	No significant difference regarding the cleaning textile for all tested bacteria during static adpression. Significant higher removal efficiency in general for E.coli. Polypropylene textile and the C2F6 exposed lyocell textile removed significantly more E.coli during dynamic wiping than the other substrates, no significant difference for the other bacteria. Significantly more bacterial removal du…
Edwards et al.	2017	S. aureus ATCC 29213	Phosphate-buffered saline with bovine serum albumin.	Poly methyl methacrylate (Acrylic glass) surface tiles	6 × 10^6 cells in 20 μl of suspension	Lyocell textile untreated	Not described	Static wiping (pressure): 20 mm diameter of textile pressed against surface for 10s with 150g.	1	Not described	Not described	Performed	Not described			11	No significant difference regarding the cleaning textile for all tested bacteria during static adpression. Significant higher removal efficiency in general for E.coli. Polypropylene textile and the C2F6 exposed lyocell textile removed significantly more E.coli during dynamic wiping than the other substrates, no significant difference for the other bacteria. Significantly more bacterial removal du…
Edwards et al.	2017	S. aureus ATCC 29213	Phosphate-buffered saline with bovine serum albumin.	Poly methyl methacrylate (Acrylic glass) surface tiles	7 × 10^6 cells in 20 μl of suspension	Lyocell textile C2F6	Not described	Static wiping (pressure): 20 mm diameter of textile pressed against surface for 10s with 150g.	1	Not described	Not described	Performed	Not described			10	No significant difference regarding the cleaning textile for all tested bacteria during static adpression. Significant higher removal efficiency in general for E.coli. Polypropylene textile and the C2F6 exposed lyocell textile removed significantly more E.coli during dynamic wiping than the other substrates, no significant difference for the other bacteria. Significantly more bacterial removal du…
Edwards et al.	2017	S. aureus ATCC 29213	Phosphate-buffered saline with bovine serum albumin.	Poly methyl methacrylate (Acrylic glass) surface tiles	8 × 10^6 cells in 20 μl of suspension	Polypropylene textile	Not described	Static wiping (pressure): 20 mm diameter of textile pressed against surface for 10s with 150g.	1	Not described	Not described	Performed	Not described			13	No significant difference regarding the cleaning textile for all tested bacteria during static adpression. Significant higher removal efficiency in general for E.coli. Polypropylene textile and the C2F6 exposed lyocell textile removed significantly more E.coli during dynamic wiping than the other substrates, no significant difference for the other bacteria. Significantly more bacterial removal du…
Edwards et al.	2017	S. aureus ATCC 29213	Phosphate-buffered saline with bovine serum albumin.	Poly methyl methacrylate (Acrylic glass) surface tiles	9 × 10^6 cells in 20 μl of suspension	Lyocell textile O2	Not described	Static wiping (pressure) : 20 mm diameter of textile pressed against surface for 10s with 150g.	1	Not described	Not described	Performed	Not described			9	No significant difference regarding the cleaning textile for all tested bacteria during static adpression. Significant higher removal efficiency in general for E.coli. Polypropylene textile and the C2F6 exposed lyocell textile removed significantly more E.coli during dynamic wiping than the other substrates, no significant difference for the other bacteria. Significantly more bacterial removal du…
Edwards et al.	2017	E. faecalis ATCC 29212	Phosphate-buffered saline with bovine serum albumin.	Poly methyl methacrylate (Acrylic glass) surface tiles	10 × 10^6 cells in 20 μl of suspension	Lyocell textile untreated	Not described	Static wiping: 20 mm diameter of textile pressed against surface for 10s with 150g.	1	Not described	Not described	Performed	Not described			10	No significant difference regarding the cleaning textile for all tested bacteria during static adpression. Significant higher removal efficiency in general for E.coli. Polypropylene textile and the C2F6 exposed lyocell textile removed significantly more E.coli during dynamic wiping than the other substrates, no significant difference for the other bacteria. Significantly more bacterial removal du…
Edwards et al.	2017	E. faecalis ATCC 29212	Phosphate-buffered saline with bovine serum albumin.	Poly methyl methacrylate (Acrylic glass) surface tiles	11 × 10^6 cells in 20 μl of suspension	Lyocell textile C2F6	Not described	Static wiping: 20 mm diameter of textile pressed against surface for 10s with 150g.	1	Not described	Not described	Performed	Not described			12	No significant difference regarding the cleaning textile for all tested bacteria during static adpression. Significant higher removal efficiency in general for E.coli. Polypropylene textile and the C2F6 exposed lyocell textile removed significantly more E.coli during dynamic wiping than the other substrates, no significant difference for the other bacteria. Significantly more bacterial removal du…
Edwards et al.	2017	E. faecalis ATCC 29212	Phosphate-buffered saline with bovine serum albumin.	Poly methyl methacrylate (Acrylic glass) surface tiles	12 × 10^6 cells in 20 μl of suspension	Polypropylene textile	Not described	Static wiping: 20 mm diameter of textile pressed against surface for 10s with 150g.	1	Not described	Not described	Performed	Not described			12	No significant difference regarding the cleaning textile for all tested bacteria during static adpression. Significant higher removal efficiency in general for E.coli. Polypropylene textile and the C2F6 exposed lyocell textile removed significantly more E.coli during dynamic wiping than the other substrates, no significant difference for the other bacteria. Significantly more bacterial removal du…
Edwards et al.	2017	E. faecalis ATCC 29212	Phosphate-buffered saline with bovine serum albumin.	Poly methyl methacrylate (Acrylic glass) surface tiles	13 × 10^6 cells in 20 μl of suspension	Lyocell textile O2	Not described	Static wiping: 20 mm diameter of textile pressed against surface for 10s with 150g.	1	Not described	Not described	Performed	Not described			11	No significant difference regarding the cleaning textile for all tested bacteria during static adpression. Significant higher removal efficiency in general for E.coli. Polypropylene textile and the C2F6 exposed lyocell textile removed significantly more E.coli during dynamic wiping than the other substrates, no significant difference for the other bacteria. Significantly more bacterial removal du…
Edwards et al.	2017	E. coli ATCC 25922	Phosphate-buffered saline with bovine serum albumin.	Poly methyl methacrylate (Acrylic glass) surface tiles	14 × 10^6 cells in 20 μl of suspension	Lyocell textile untreated	Not described	Dynamic wiping: 900 mm2 section of the test textile was attached to a 20 mm diameter boss and fixed to a stirrer. This was rotated at 60 r min−1 for 10 s at 150 g ± 10 g	1	Not described	Not described	Performed	Not described			35	No significant difference regarding the cleaning textile for all tested bacteria during static adpression. Significant higher removal efficiency in general for E.coli. Polypropylene textile and the C2F6 exposed lyocell textile removed significantly more E.coli during dynamic wiping than the other substrates, no significant difference for the other bacteria. Significantly more bacterial removal du…
Edwards et al.	2017	E. coli ATCC 25922	Phosphate-buffered saline with bovine serum albumin.	Poly methyl methacrylate (Acrylic glass) surface tiles	15 × 10^6 cells in 20 μl of suspension	Lyocell textile C2F6	Not described	Dynamic wiping: 900 mm2 section of the test textile was attached to a 20 mm diameter boss and fixed to a stirrer. This was rotated at 60 r min−1 for 10 s at 150 g ± 10 g	1	Not described	Not described	Performed	Not described			52	No significant difference regarding the cleaning textile for all tested bacteria during static adpression. Significant higher removal efficiency in general for E.coli. Polypropylene textile and the C2F6 exposed lyocell textile removed significantly more E.coli during dynamic wiping than the other substrates, no significant difference for the other bacteria. Significantly more bacterial removal du…
Edwards et al.	2017	E. coli ATCC 25922	Phosphate-buffered saline with bovine serum albumin.	Poly methyl methacrylate (Acrylic glass) surface tiles	16 × 10^6 cells in 20 μl of suspension	Polypropylene textile	Not described	Dynamic wiping: 900 mm2 section of the test textile was attached to a 20 mm diameter boss and fixed to a stirrer. This was rotated at 60 r min−1 for 10 s at 150 g ± 10 g	1	Not described	Not described	Performed	Not described			53	No significant difference regarding the cleaning textile for all tested bacteria during static adpression. Significant higher removal efficiency in general for E.coli. Polypropylene textile and the C2F6 exposed lyocell textile removed significantly more E.coli during dynamic wiping than the other substrates, no significant difference for the other bacteria. Significantly more bacterial removal du…
Edwards et al.	2017	E. coli ATCC 25922	Phosphate-buffered saline with bovine serum albumin.	Poly methyl methacrylate (Acrylic glass) surface tiles	17 × 10^6 cells in 20 μl of suspension	Lyocell textile O2	Not described	Dynamic wiping: 900 mm2 section of the test textile was attached to a 20 mm diameter boss and fixed to a stirrer. This was rotated at 60 r min−1 for 10 s at 150 g ± 10 g	1	Not described	Not described	Performed	Not described			28	No significant difference regarding the cleaning textile for all tested bacteria during static adpression. Significant higher removal efficiency in general for E.coli. Polypropylene textile and the C2F6 exposed lyocell textile removed significantly more E.coli during dynamic wiping than the other substrates, no significant difference for the other bacteria. Significantly more bacterial removal du…
Edwards et al.	2017	S. aureus ATCC 29213	Phosphate-buffered saline with bovine serum albumin.	Poly methyl methacrylate (Acrylic glass) surface tiles	18 × 10^6 cells in 20 μl of suspension	Lyocell textile untreated	Not described	Dynamic wiping: 900 mm2 section of the test textile was attached to a 20 mm diameter boss and fixed to a stirrer. This was rotated at 60 r min−1 for 10 s at 150 g ± 10 g	1	Not described	Not described	Performed	Not described			32	No significant difference regarding the cleaning textile for all tested bacteria during static adpression. Significant higher removal efficiency in general for E.coli. Polypropylene textile and the C2F6 exposed lyocell textile removed significantly more E.coli during dynamic wiping than the other substrates, no significant difference for the other bacteria. Significantly more bacterial removal du…
Edwards et al.	2017	S. aureus ATCC 29213	Phosphate-buffered saline with bovine serum albumin.	Poly methyl methacrylate (Acrylic glass) surface tiles	19 × 10^6 cells in 20 μl of suspension	Lyocell textile C2F6	Not described	Dynamic wiping: 900 mm2 section of the test textile was attached to a 20 mm diameter boss and fixed to a stirrer. This was rotated at 60 r min−1 for 10 s at 150 g ± 10 g	1	Not described	Not described	Performed	Not described			33	No significant difference regarding the cleaning textile for all tested bacteria during static adpression. Significant higher removal efficiency in general for E.coli. Polypropylene textile and the C2F6 exposed lyocell textile removed significantly more E.coli during dynamic wiping than the other substrates, no significant difference for the other bacteria. Significantly more bacterial removal du…
Edwards et al.	2017	S. aureus ATCC 29213	Phosphate-buffered saline with bovine serum albumin.	Poly methyl methacrylate (Acrylic glass) surface tiles	20 × 10^6 cells in 20 μl of suspension	Polypropylene textile	Not described	Dynamic wiping: 900 mm2 section of the test textile was attached to a 20 mm diameter boss and fixed to a stirrer. This was rotated at 60 r min−1 for 10 s at 150 g ± 10 g	1	Not described	Not described	Performed	Not described			35	No significant difference regarding the cleaning textile for all tested bacteria during static adpression. Significant higher removal efficiency in general for E.coli. Polypropylene textile and the C2F6 exposed lyocell textile removed significantly more E.coli during dynamic wiping than the other substrates, no significant difference for the other bacteria. Significantly more bacterial removal du…
Edwards et al.	2017	S. aureus ATCC 29213	Phosphate-buffered saline with bovine serum albumin.	Poly methyl methacrylate (Acrylic glass) surface tiles	21 × 10^6 cells in 20 μl of suspension	Lyocell textile O2	Not described	Dynamic wiping: 900 mm2 section of the test textile was attached to a 20 mm diameter boss and fixed to a stirrer. This was rotated at 60 r min−1 for 10 s at 150 g ± 10 g	1	Not described	Not described	Performed	Not described			25	No significant difference regarding the cleaning textile for all tested bacteria during static adpression. Significant higher removal efficiency in general for E.coli. Polypropylene textile and the C2F6 exposed lyocell textile removed significantly more E.coli during dynamic wiping than the other substrates, no significant difference for the other bacteria. Significantly more bacterial removal du…
Edwards et al.	2017	E. faecalis ATCC 29212	Phosphate-buffered saline with bovine serum albumin.	Poly methyl methacrylate (Acrylic glass) surface tiles	22 × 10^6 cells in 20 μl of suspension	Lyocell textile untreated	Not described	Dynamic wiping: 900 mm2 section of the test textile was attached to a 20 mm diameter boss and fixed to a stirrer. This was rotated at 60 r min−1 for 10 s at 150 g ± 10 g	1	Not described	Not described	Performed	Not described			30	No significant difference regarding the cleaning textile for all tested bacteria during static adpression. Significant higher removal efficiency in general for E.coli. Polypropylene textile and the C2F6 exposed lyocell textile removed significantly more E.coli during dynamic wiping than the other substrates, no significant difference for the other bacteria. Significantly more bacterial removal du…
Edwards et al.	2017	E. faecalis ATCC 29212	Phosphate-buffered saline with bovine serum albumin.	Poly methyl methacrylate (Acrylic glass) surface tiles	23 × 10^6 cells in 20 μl of suspension	Lyocell textile C2F6	Not described	Dynamic wiping: 900 mm2 section of the test textile was attached to a 20 mm diameter boss and fixed to a stirrer. This was rotated at 60 r min−1 for 10 s at 150 g ± 10 g	1	Not described	Not described	Performed	Not described			29	No significant difference regarding the cleaning textile for all tested bacteria during static adpression. Significant higher removal efficiency in general for E.coli. Polypropylene textile and the C2F6 exposed lyocell textile removed significantly more E.coli during dynamic wiping than the other substrates, no significant difference for the other bacteria. Significantly more bacterial removal du…
Edwards et al.	2017	E. faecalis ATCC 29212	Phosphate-buffered saline with bovine serum albumin.	Poly methyl methacrylate (Acrylic glass) surface tiles	24 × 10^6 cells in 20 μl of suspension	Polypropylene textile	Not described	Dynamic wiping: 900 mm2 section of the test textile was attached to a 20 mm diameter boss and fixed to a stirrer. This was rotated at 60 r min−1 for 10 s at 150 g ± 10 g	1	Not described	Not described	Performed	Not described			28	No significant difference regarding the cleaning textile for all tested bacteria during static adpression. Significant higher removal efficiency in general for E.coli. Polypropylene textile and the C2F6 exposed lyocell textile removed significantly more E.coli during dynamic wiping than the other substrates, no significant difference for the other bacteria. Significantly more bacterial removal du…
Edwards et al.	2017	E. faecalis ATCC 29212	Phosphate-buffered saline with bovine serum albumin.	Poly methyl methacrylate (Acrylic glass) surface tiles	25 × 10^6 cells in 20 μl of suspension	Lyocell textile O2	Not described	Dynamic wiping: 900 mm2 section of the test textile was attached to a 20 mm diameter boss and fixed to a stirrer. This was rotated at 60 r min−1 for 10 s at 150 g ± 10 g	1	Not described	Not described	Performed	Not described			22	No significant difference regarding the cleaning textile for all tested bacteria during static adpression. Significant higher removal efficiency in general for E.coli. Polypropylene textile and the C2F6 exposed lyocell textile removed significantly more E.coli during dynamic wiping than the other substrates, no significant difference for the other bacteria. Significantly more bacterial removal du…
Gerhardts et al.	2015	S. aureus ATCC 6538, DSM 799	Tryptic soy broth at 36°C. To mimic pus, a macrophage culture of RAW 264.7 (ATCC TIB71) cells was centrifuged. The cell pellet was weighed, resuspended in fetal calf serum (FCS) and subsequently diluted to obtain a solution with 1 % macrophages containing 10 % FCS, which resembles the compo_x0002_sition of pus according to von Gorup-Besànez.	Artificial skin	2x 10^8 CFU/ml (skin samples were inoculated with 10 uL of pus soiling)	T-shirt 100% cotton	Not mentioned	A tubular stamp was placed on the contaminated skin (donor skin) inside of the cavity. The contact was held by hand for 2 s with a pressure of 2.3 Pa (0.02 kg/cm2), which complies with the stamps’ own weight. (Without Friction)	1	Skin and textile specimen were removed and eluted in 2ml 0.85& NaCl and 0.2% Tween 80.	The eluates were then spred on TSA and incubated at 36°C.	bacterial titer was determined by using a counting chamber	Performed	3.5	3.42		Transfer was enhanced by a factor 10 with friction. The cotton towel and polyacrilic felt transferred the highest amount of bacteria in experiments with friction. Uptake of bacteria was higher with friction for cotton towel and polyamide carpet.
Gerhardts et al.	2015	S. aureus ATCC 6538, DSM 799	Tryptic soy broth at 36°C. To mimic pus, a macrophage culture of RAW 264.7 (ATCC TIB71) cells was centrifuged. The cell pellet was weighed, resuspended in fetal calf serum (FCS) and subsequently diluted to obtain a solution with 1 % macrophages containing 10 % FCS, which resembles the compo_x0002_sition of pus according to von Gorup-Besànez.	Artificial skin	2x 10^8 CFU/ml (skin samples were inoculated with 10 uL of pus soiling)	Towel 100% cotton	Not mentioned	A tubular stamp was placed on the contaminated skin (donor skin) inside of the cavity. The contact was held by hand for 2 s with a pressure of 2.3 Pa (0.02 kg/cm2), which complies with the stamps’ own weight. (Without Friction)	1	Skin and textile specimen were removed and eluted in 2ml 0.85& NaCl and 0.2% Tween 80.	The eluates were then spred on TSA and incubated at 36°C.	bacterial titer was determined by using a counting chamber	Performed	2	2		Transfer was enhanced by a factor 10 with friction. The cotton towel and polyacrilic felt transferred the highest amount of bacteria in experiments with friction. Uptake of bacteria was higher with friction for cotton towel and polyamide carpet.
Gerhardts et al.	2015	S. aureus ATCC 6538, DSM 799	Tryptic soy broth at 36°C. To mimic pus, a macrophage culture of RAW 264.7 (ATCC TIB71) cells was centrifuged. The cell pellet was weighed, resuspended in fetal calf serum (FCS) and subsequently diluted to obtain a solution with 1 % macrophages containing 10 % FCS, which resembles the compo_x0002_sition of pus according to von Gorup-Besànez.	Artificial skin	2x 10^8 CFU/ml (skin samples were inoculated with 10 uL of pus soiling)	Teddy faux fur	Not mentioned	A tubular stamp was placed on the contaminated skin (donor skin) inside of the cavity. The contact was held by hand for 2 s with a pressure of 2.3 Pa (0.02 kg/cm2), which complies with the stamps’ own weight. (Without Friction)	1	Skin and textile specimen were removed and eluted in 2ml 0.85& NaCl and 0.2% Tween 80.	The eluates were then spred on TSA and incubated at 36°C.	bacterial titer was determined by using a counting chamber	Performed	0.01	0.7		Transfer was enhanced by a factor 10 with friction. The cotton towel and polyacrilic felt transferred the highest amount of bacteria in experiments with friction. Uptake of bacteria was higher with friction for cotton towel and polyamide carpet.
Gerhardts et al.	2015	S. aureus ATCC 6538, DSM 799	Tryptic soy broth at 36°C. To mimic pus, a macrophage culture of RAW 264.7 (ATCC TIB71) cells was centrifuged. The cell pellet was weighed, resuspended in fetal calf serum (FCS) and subsequently diluted to obtain a solution with 1 % macrophages containing 10 % FCS, which resembles the compo_x0002_sition of pus according to von Gorup-Besànez.	Artificial skin	2x 10^8 CFU/ml (skin samples were inoculated with 10 uL of pus soiling)	Felt 100% polyacrylic	Not mentioned	A tubular stamp was placed on the contaminated skin (donor skin) inside of the cavity. The contact was held by hand for 2 s with a pressure of 2.3 Pa (0.02 kg/cm2), which complies with the stamps’ own weight. (Without Friction)	1	Skin and textile specimen were removed and eluted in 2ml 0.85& NaCl and 0.2% Tween 80.	The eluates were then spred on TSA and incubated at 36°C.	bacterial titer was determined by using a counting chamber	Performed	1.5	0.84		Transfer was enhanced by a factor 10 with friction. The cotton towel and polyacrilic felt transferred the highest amount of bacteria in experiments with friction. Uptake of bacteria was higher with friction for cotton towel and polyamide carpet.
Gerhardts et al.	2015	S. aureus ATCC 6538, DSM 799	Tryptic soy broth at 36°C. To mimic pus, a macrophage culture of RAW 264.7 (ATCC TIB71) cells was centrifuged. The cell pellet was weighed, resuspended in fetal calf serum (FCS) and subsequently diluted to obtain a solution with 1 % macrophages containing 10 % FCS, which resembles the compo_x0002_sition of pus according to von Gorup-Besànez.	Artificial skin	2x 10^8 CFU/ml (skin samples were inoculated with 10 uL of pus soiling)	Carpet 100% polyamide	Not mentioned	A tubular stamp was placed on the contaminated skin (donor skin) inside of the cavity. The contact was held by hand for 2 s with a pressure of 2.3 Pa (0.02 kg/cm2), which complies with the stamps’ own weight. (Without Friction)	1	Skin and textile specimen were removed and eluted in 2ml 0.85& NaCl and 0.2% Tween 80.	The eluates were then spred on TSA and incubated at 36°C.	bacterial titer was determined by using a counting chamber	Performed	2	1.39		Transfer was enhanced by a factor 10 with friction. The cotton towel and polyacrilic felt transferred the highest amount of bacteria in experiments with friction. Uptake of bacteria was higher with friction for cotton towel and polyamide carpet.
Gerhardts et al.	2015	S. aureus ATCC 6538, DSM 799	Tryptic soy broth at 36°C. To mimic pus, a macrophage culture of RAW 264.7 (ATCC TIB71) cells was centrifuged. The cell pellet was weighed, resuspended in fetal calf serum (FCS) and subsequently diluted to obtain a solution with 1 % macrophages containing 10 % FCS, which resembles the compo_x0002_sition of pus according to von Gorup-Besànez.	Artificial skin	2x 10^8 CFU/ml (skin samples were inoculated with 10 uL of pus soiling)	T-shirt 100% cotton	Not mentioned	A tubular stamp was placed on the contaminated skin (donor skin) inside of the cavity. The contact was held by hand for 2 s with a pressure of 2.3 Pa (0.02 kg/cm2), which complies with the stamps’ own weight. For the simulation of friction, the tubular stamp was rotated clockwise by half a turn within the 2 s of contact. (With Friction)	1	Skin and textile specimen were removed and eluted in 2ml 0.85& NaCl and 0.2% Tween 80.	The eluates were then spred on TSA and incubated at 36°C.	bacterial titer was determined by using a counting chamber	Performed	3.5	2.56		Transfer was enhanced by a factor 10 with friction. The cotton towel and polyacrilic felt transferred the highest amount of bacteria in experiments with friction. Uptake of bacteria was higher with friction for cotton towel and polyamide carpet.
Gerhardts et al.	2015	S. aureus ATCC 6538, DSM 799	Tryptic soy broth at 36°C. To mimic pus, a macrophage culture of RAW 264.7 (ATCC TIB71) cells was centrifuged. The cell pellet was weighed, resuspended in fetal calf serum (FCS) and subsequently diluted to obtain a solution with 1 % macrophages containing 10 % FCS, which resembles the compo_x0002_sition of pus according to von Gorup-Besànez.	Artificial skin	2x 10^8 CFU/ml (skin samples were inoculated with 10 uL of pus soiling)	Towel 100% cotton	Not mentioned	A tubular stamp was placed on the contaminated skin (donor skin) inside of the cavity. The contact was held by hand for 2 s with a pressure of 2.3 Pa (0.02 kg/cm2), which complies with the stamps’ own weight. For the simulation of friction, the tubular stamp was rotated clockwise by half a turn within the 2 s of contact. (With Friction)	1	Skin and textile specimen were removed and eluted in 2ml 0.85& NaCl and 0.2% Tween 80.	The eluates were then spred on TSA and incubated at 36°C.	bacterial titer was determined by using a counting chamber	Performed	27.5	27.55		Transfer was enhanced by a factor 10 with friction. The cotton towel and polyacrilic felt transferred the highest amount of bacteria in experiments with friction. Uptake of bacteria was higher with friction for cotton towel and polyamide carpet.
Gerhardts et al.	2015	S. aureus ATCC 6538, DSM 799	Tryptic soy broth at 36°C. To mimic pus, a macrophage culture of RAW 264.7 (ATCC TIB71) cells was centrifuged. The cell pellet was weighed, resuspended in fetal calf serum (FCS) and subsequently diluted to obtain a solution with 1 % macrophages containing 10 % FCS, which resembles the compo_x0002_sition of pus according to von Gorup-Besànez.	Artificial skin	2x 10^8 CFU/ml (skin samples were inoculated with 10 uL of pus soiling)	Teddy faux fur	Not mentioned	A tubular stamp was placed on the contaminated skin (donor skin) inside of the cavity. The contact was held by hand for 2 s with a pressure of 2.3 Pa (0.02 kg/cm2), which complies with the stamps’ own weight. For the simulation of friction, the tubular stamp was rotated clockwise by half a turn within the 2 s of contact. (With Friction)	1	Skin and textile specimen were removed and eluted in 2ml 0.85& NaCl and 0.2% Tween 80.	The eluates were then spred on TSA and incubated at 36°C.	bacterial titer was determined by using a counting chamber	Performed	6	4.77		Transfer was enhanced by a factor 10 with friction. The cotton towel and polyacrilic felt transferred the highest amount of bacteria in experiments with friction. Uptake of bacteria was higher with friction for cotton towel and polyamide carpet.
Gerhardts et al.	2015	S. aureus ATCC 6538, DSM 799	Tryptic soy broth at 36°C. To mimic pus, a macrophage culture of RAW 264.7 (ATCC TIB71) cells was centrifuged. The cell pellet was weighed, resuspended in fetal calf serum (FCS) and subsequently diluted to obtain a solution with 1 % macrophages containing 10 % FCS, which resembles the compo_x0002_sition of pus according to von Gorup-Besànez.	Artificial skin	2x 10^8 CFU/ml (skin samples were inoculated with 10 uL of pus soiling)	Felt 100% polyacrylic	Not mentioned	A tubular stamp was placed on the contaminated skin (donor skin) inside of the cavity. The contact was held by hand for 2 s with a pressure of 2.3 Pa (0.02 kg/cm2), which complies with the stamps’ own weight. For the simulation of friction, the tubular stamp was rotated clockwise by half a turn within the 2 s of contact. (With Friction)	1	Skin and textile specimen were removed and eluted in 2ml 0.85& NaCl and 0.2% Tween 80.	The eluates were then spred on TSA and incubated at 36°C.	bacterial titer was determined by using a counting chamber	Performed	4	1.79		Transfer was enhanced by a factor 10 with friction. The cotton towel and polyacrilic felt transferred the highest amount of bacteria in experiments with friction. Uptake of bacteria was higher with friction for cotton towel and polyamide carpet.
Gerhardts et al.	2015	S. aureus ATCC 6538, DSM 799	Tryptic soy broth at 36°C. To mimic pus, a macrophage culture of RAW 264.7 (ATCC TIB71) cells was centrifuged. The cell pellet was weighed, resuspended in fetal calf serum (FCS) and subsequently diluted to obtain a solution with 1 % macrophages containing 10 % FCS, which resembles the compo_x0002_sition of pus according to von Gorup-Besànez.	Artificial skin	2x 10^8 CFU/ml (skin samples were inoculated with 10 uL of pus soiling)	Carpet 100% polyamide	Not mentioned	A tubular stamp was placed on the contaminated skin (donor skin) inside of the cavity. The contact was held by hand for 2 s with a pressure of 2.3 Pa (0.02 kg/cm2), which complies with the stamps’ own weight. For the simulation of friction, the tubular stamp was rotated clockwise by half a turn within the 2 s of contact. (With Friction)	1	Skin and textile specimen were removed and eluted in 2ml 0.85& NaCl and 0.2% Tween 80.	The eluates were then spred on TSA and incubated at 36°C.	bacterial titer was determined by using a counting chamber	Performed	19	16.32		Transfer was enhanced by a factor 10 with friction. The cotton towel and polyacrilic felt transferred the highest amount of bacteria in experiments with friction. Uptake of bacteria was higher with friction for cotton towel and polyamide carpet.
Gerhardts et al.	2015	S. aureus ATCC 6538, DSM 799	Tryptic soy broth at 36°C. To mimic pus, a macrophage culture of RAW 264.7 (ATCC TIB71) cells was centrifuged. The cell pellet was weighed, resuspended in fetal calf serum (FCS) and subsequently diluted to obtain a solution with 1 % macrophages containing 10 % FCS, which resembles the compo_x0002_sition of pus according to von Gorup-Besànez.	T-shirt 100% cotton	Not described	Artificial skin	Not mentioned	After that first transfer, the stamp was placed inside a cavity containing a sterile skin specimen (recipient skin). The contact was again kept for 2 s without or with rotation as described to simulate friction. (Without Friction)	1	Skin and textile specimen were removed and eluted in 2ml 0.85& NaCl and 0.2% Tween 80.	The eluates were then spred on TSA and incubated at 36°C.	bacterial titer was determined by using a counting chamber	Performed	1	0.46		Transfer was enhanced by a factor 10 with friction. The cotton towel and polyacrilic felt transferred the highest amount of bacteria in experiments with friction. Uptake of bacteria was higher with friction for cotton towel and polyamide carpet.
Gerhardts et al.	2015	S. aureus ATCC 6538, DSM 799	Tryptic soy broth at 36°C. To mimic pus, a macrophage culture of RAW 264.7 (ATCC TIB71) cells was centrifuged. The cell pellet was weighed, resuspended in fetal calf serum (FCS) and subsequently diluted to obtain a solution with 1 % macrophages containing 10 % FCS, which resembles the compo_x0002_sition of pus according to von Gorup-Besànez.	Towel 100% cotton	Not described	Artificial skin	Not mentioned	After that first transfer, the stamp was placed inside a cavity containing a sterile skin specimen (recipient skin). The contact was again kept for 2 s without or with rotation as described to simulate friction. (Without Friction)	1	Skin and textile specimen were removed and eluted in 2ml 0.85& NaCl and 0.2% Tween 80.	The eluates were then spred on TSA and incubated at 36°C.	bacterial titer was determined by using a counting chamber	Performed	0.1	0.11		Transfer was enhanced by a factor 10 with friction. The cotton towel and polyacrilic felt transferred the highest amount of bacteria in experiments with friction. Uptake of bacteria was higher with friction for cotton towel and polyamide carpet.
Gerhardts et al.	2015	S. aureus ATCC 6538, DSM 799	Tryptic soy broth at 36°C. To mimic pus, a macrophage culture of RAW 264.7 (ATCC TIB71) cells was centrifuged. The cell pellet was weighed, resuspended in fetal calf serum (FCS) and subsequently diluted to obtain a solution with 1 % macrophages containing 10 % FCS, which resembles the compo_x0002_sition of pus according to von Gorup-Besànez.	Teddy faux fur (polyester 100%)	Not described	Artificial skin	Not mentioned	After that first transfer, the stamp was placed inside a cavity containing a sterile skin specimen (recipient skin). The contact was again kept for 2 s without or with rotation as described to simulate friction. (Without Friction)	1	Skin and textile specimen were removed and eluted in 2ml 0.85& NaCl and 0.2% Tween 80.	The eluates were then spred on TSA and incubated at 36°C.	bacterial titer was determined by using a counting chamber	Performed	5.5	2.23		Transfer was enhanced by a factor 10 with friction. The cotton towel and polyacrilic felt transferred the highest amount of bacteria in experiments with friction. Uptake of bacteria was higher with friction for cotton towel and polyamide carpet.
Gerhardts et al.	2015	S. aureus ATCC 6538, DSM 799	Tryptic soy broth at 36°C. To mimic pus, a macrophage culture of RAW 264.7 (ATCC TIB71) cells was centrifuged. The cell pellet was weighed, resuspended in fetal calf serum (FCS) and subsequently diluted to obtain a solution with 1 % macrophages containing 10 % FCS, which resembles the compo_x0002_sition of pus according to von Gorup-Besànez.	Felt 100% polyacrylic	Not described	Artificial skin	Not mentioned	After that first transfer, the stamp was placed inside a cavity containing a sterile skin specimen (recipient skin). The contact was again kept for 2 s without or with rotation as described to simulate friction. (Without Friction)	1	Skin and textile specimen were removed and eluted in 2ml 0.85& NaCl and 0.2% Tween 80.	The eluates were then spred on TSA and incubated at 36°C.	bacterial titer was determined by using a counting chamber	Performed	3	1.71		Transfer was enhanced by a factor 10 with friction. The cotton towel and polyacrilic felt transferred the highest amount of bacteria in experiments with friction. Uptake of bacteria was higher with friction for cotton towel and polyamide carpet.
Gerhardts et al.	2015	S. aureus ATCC 6538, DSM 799	Tryptic soy broth at 36°C. To mimic pus, a macrophage culture of RAW 264.7 (ATCC TIB71) cells was centrifuged. The cell pellet was weighed, resuspended in fetal calf serum (FCS) and subsequently diluted to obtain a solution with 1 % macrophages containing 10 % FCS, which resembles the compo_x0002_sition of pus according to von Gorup-Besànez.	Carpet 100% polyamide	Not described	Artificial skin	Not mentioned	After that first transfer, the stamp was placed inside a cavity containing a sterile skin specimen (recipient skin). The contact was again kept for 2 s without or with rotation as described to simulate friction. (Without Friction)	1	Skin and textile specimen were removed and eluted in 2ml 0.85& NaCl and 0.2% Tween 80.	The eluates were then spred on TSA and incubated at 36°C.	bacterial titer was determined by using a counting chamber	Performed	6	3.21		Transfer was enhanced by a factor 10 with friction. The cotton towel and polyacrilic felt transferred the highest amount of bacteria in experiments with friction. Uptake of bacteria was higher with friction for cotton towel and polyamide carpet.
Gerhardts et al.	2015	S. aureus ATCC 6538, DSM 799	Tryptic soy broth at 36°C. To mimic pus, a macrophage culture of RAW 264.7 (ATCC TIB71) cells was centrifuged. The cell pellet was weighed, resuspended in fetal calf serum (FCS) and subsequently diluted to obtain a solution with 1 % macrophages containing 10 % FCS, which resembles the compo_x0002_sition of pus according to von Gorup-Besànez.	T-shirt 100% cotton	Not described	Artificial skin	Not mentioned	After that first transfer, the stamp was placed inside a cavity containing a sterile skin specimen (recipient skin). The contact was again kept for 2 s without or with rotation as described to simulate friction. (With Friction)	1	Skin and textile specimen were removed and eluted in 2ml 0.85& NaCl and 0.2% Tween 80.	The eluates were then spred on TSA and incubated at 36°C.	bacterial titer was determined by using a counting chamber	Performed	6.1	4.67		Transfer was enhanced by a factor 10 with friction. The cotton towel and polyacrilic felt transferred the highest amount of bacteria in experiments with friction. Uptake of bacteria was higher with friction for cotton towel and polyamide carpet.
Gerhardts et al.	2015	S. aureus ATCC 6538, DSM 799	Tryptic soy broth at 36°C. To mimic pus, a macrophage culture of RAW 264.7 (ATCC TIB71) cells was centrifuged. The cell pellet was weighed, resuspended in fetal calf serum (FCS) and subsequently diluted to obtain a solution with 1 % macrophages containing 10 % FCS, which resembles the compo_x0002_sition of pus according to von Gorup-Besànez.	Towel 100% cotton	Not described	Artificial skin	Not mentioned	After that first transfer, the stamp was placed inside a cavity containing a sterile skin specimen (recipient skin). The contact was again kept for 2 s without or with rotation as described to simulate friction. (With Friction)	1	Skin and textile specimen were removed and eluted in 2ml 0.85& NaCl and 0.2% Tween 80.	The eluates were then spred on TSA and incubated at 36°C.	bacterial titer was determined by using a counting chamber	Performed	1	0.99		Transfer was enhanced by a factor 10 with friction. The cotton towel and polyacrilic felt transferred the highest amount of bacteria in experiments with friction. Uptake of bacteria was higher with friction for cotton towel and polyamide carpet.
Gerhardts et al.	2015	S. aureus ATCC 6538, DSM 799	Tryptic soy broth at 36°C. To mimic pus, a macrophage culture of RAW 264.7 (ATCC TIB71) cells was centrifuged. The cell pellet was weighed, resuspended in fetal calf serum (FCS) and subsequently diluted to obtain a solution with 1 % macrophages containing 10 % FCS, which resembles the compo_x0002_sition of pus according to von Gorup-Besànez.	Teddy faux fur (polyester 100%)	Not described	Artificial skin	Not mentioned	After that first transfer, the stamp was placed inside a cavity containing a sterile skin specimen (recipient skin). The contact was again kept for 2 s without or with rotation as described to simulate friction. (With Friction)	1	Skin and textile specimen were removed and eluted in 2ml 0.85& NaCl and 0.2% Tween 80.	The eluates were then spred on TSA and incubated at 36°C.	bacterial titer was determined by using a counting chamber	Performed	4	3.43		Transfer was enhanced by a factor 10 with friction. The cotton towel and polyacrilic felt transferred the highest amount of bacteria in experiments with friction. Uptake of bacteria was higher with friction for cotton towel and polyamide carpet.
Gerhardts et al.	2015	S. aureus ATCC 6538, DSM 799	Tryptic soy broth at 36°C. To mimic pus, a macrophage culture of RAW 264.7 (ATCC TIB71) cells was centrifuged. The cell pellet was weighed, resuspended in fetal calf serum (FCS) and subsequently diluted to obtain a solution with 1 % macrophages containing 10 % FCS, which resembles the compo_x0002_sition of pus according to von Gorup-Besànez.	Felt 100% polyacrylic	Not described	Artificial skin	Not mentioned	After that first transfer, the stamp was placed inside a cavity containing a sterile skin specimen (recipient skin). The contact was again kept for 2 s without or with rotation as described to simulate friction. (With Friction)	1	Skin and textile specimen were removed and eluted in 2ml 0.85& NaCl and 0.2% Tween 80.	The eluates were then spred on TSA and incubated at 36°C.	bacterial titer was determined by using a counting chamber	Performed	39	38.14		Transfer was enhanced by a factor 10 with friction. The cotton towel and polyacrilic felt transferred the highest amount of bacteria in experiments with friction. Uptake of bacteria was higher with friction for cotton towel and polyamide carpet.
Gerhardts et al.	2015	S. aureus ATCC 6538, DSM 799	Tryptic soy broth at 36°C. To mimic pus, a macrophage culture of RAW 264.7 (ATCC TIB71) cells was centrifuged. The cell pellet was weighed, resuspended in fetal calf serum (FCS) and subsequently diluted to obtain a solution with 1 % macrophages containing 10 % FCS, which resembles the compo_x0002_sition of pus according to von Gorup-Besànez.	Carpet 100% polyamide	Not described	Artificial skin	Not mentioned	After that first transfer, the stamp was placed inside a cavity containing a sterile skin specimen (recipient skin). The contact was again kept for 2 s without or with rotation as described to simulate friction. (With Friction)	1	Skin and textile specimen were removed and eluted in 2ml 0.85& NaCl and 0.2% Tween 80.	The eluates were then spred on TSA and incubated at 36°C.	bacterial titer was determined by using a counting chamber	Performed	5	3.83		Transfer was enhanced by a factor 10 with friction. The cotton towel and polyacrilic felt transferred the highest amount of bacteria in experiments with friction. Uptake of bacteria was higher with friction for cotton towel and polyamide carpet.
Gerhardts et al.	2015	S. equi ATCC 33398, DSM 20561	Tryptic soy broth at 36°C. To mimic pus, a macrophage culture of RAW 264.7 (ATCC TIB71) cells was centrifuged. The cell pellet was weighed, resuspended in fetal calf serum (FCS) and subsequently diluted to obtain a solution with 1 % macrophages containing 10 % FCS, which resembles the compo_x0002_sition of pus according to von Gorup-Besànez.	Artificial skin	2x 10^8 CFU/ml (skin samples were inoculated with 100 uL of pus soiling)	T-shirt 100% cotton	Not mentioned	A tubular stamp was placed on the contaminated skin (donor skin) inside of the cavity. The contact was held by hand for 2 s with a pressure of 2.3 Pa (0.02 kg/cm2), which complies with the stamps’ own weight. (Without Friction)	1	Skin and textile specimen were removed and eluted in 2ml 0.85& NaCl and 0.2% Tween 80.	The eluates were then spred on TSA and incubated at 36°C.	bacterial titer was determined by using a counting chamber	Performed		<2.8		Transfer was enhanced by a factor 10 with friction. The cotton towel and polyacrilic felt transferred the highest amount of bacteria in experiments with friction. Uptake of bacteria was higher with friction for cotton towel and polyamide carpet.
Gerhardts et al.	2015	S. equi ATCC 33398, DSM 20561	Tryptic soy broth at 36°C. To mimic pus, a macrophage culture of RAW 264.7 (ATCC TIB71) cells was centrifuged. The cell pellet was weighed, resuspended in fetal calf serum (FCS) and subsequently diluted to obtain a solution with 1 % macrophages containing 10 % FCS, which resembles the compo_x0002_sition of pus according to von Gorup-Besànez.	Artificial skin	2x 10^8 CFU/ml (skin samples were inoculated with 100 uL of pus soiling)	Towel 100% cotton	Not mentioned	A tubular stamp was placed on the contaminated skin (donor skin) inside of the cavity. The contact was held by hand for 2 s with a pressure of 2.3 Pa (0.02 kg/cm2), which complies with the stamps’ own weight. (Without Friction)	1	Skin and textile specimen were removed and eluted in 2ml 0.85& NaCl and 0.2% Tween 80.	The eluates were then spred on TSA and incubated at 36°C.	bacterial titer was determined by using a counting chamber	Performed		42.57		Transfer was enhanced by a factor 10 with friction. The cotton towel and polyacrilic felt transferred the highest amount of bacteria in experiments with friction. Uptake of bacteria was higher with friction for cotton towel and polyamide carpet.
Gerhardts et al.	2015	S. equi ATCC 33398, DSM 20561	Tryptic soy broth at 36°C. To mimic pus, a macrophage culture of RAW 264.7 (ATCC TIB71) cells was centrifuged. The cell pellet was weighed, resuspended in fetal calf serum (FCS) and subsequently diluted to obtain a solution with 1 % macrophages containing 10 % FCS, which resembles the compo_x0002_sition of pus according to von Gorup-Besànez.	Artificial skin	2x 10^8 CFU/ml (skin samples were inoculated with 100 uL of pus soiling)	Teddy faux fur (polyester 100%)	Not mentioned	A tubular stamp was placed on the contaminated skin (donor skin) inside of the cavity. The contact was held by hand for 2 s with a pressure of 2.3 Pa (0.02 kg/cm2), which complies with the stamps’ own weight. (Without Friction)	1	Skin and textile specimen were removed and eluted in 2ml 0.85& NaCl and 0.2% Tween 80.	The eluates were then spred on TSA and incubated at 36°C.	bacterial titer was determined by using a counting chamber	Performed		<4.18		Transfer was enhanced by a factor 10 with friction. The cotton towel and polyacrilic felt transferred the highest amount of bacteria in experiments with friction. Uptake of bacteria was higher with friction for cotton towel and polyamide carpet.
Gerhardts et al.	2015	S. equi ATCC 33398, DSM 20561	Tryptic soy broth at 36°C. To mimic pus, a macrophage culture of RAW 264.7 (ATCC TIB71) cells was centrifuged. The cell pellet was weighed, resuspended in fetal calf serum (FCS) and subsequently diluted to obtain a solution with 1 % macrophages containing 10 % FCS, which resembles the compo_x0002_sition of pus according to von Gorup-Besànez.	Artificial skin	2x 10^8 CFU/ml (skin samples were inoculated with 100 uL of pus soiling)	Felt 100% polyacrylic	Not mentioned	A tubular stamp was placed on the contaminated skin (donor skin) inside of the cavity. The contact was held by hand for 2 s with a pressure of 2.3 Pa (0.02 kg/cm2), which complies with the stamps’ own weight. (Without Friction)	1	Skin and textile specimen were removed and eluted in 2ml 0.85& NaCl and 0.2% Tween 80.	The eluates were then spred on TSA and incubated at 36°C.	bacterial titer was determined by using a counting chamber	Performed		<2		Transfer was enhanced by a factor 10 with friction. The cotton towel and polyacrilic felt transferred the highest amount of bacteria in experiments with friction. Uptake of bacteria was higher with friction for cotton towel and polyamide carpet.
Gerhardts et al.	2015	S. equi ATCC 33398, DSM 20561	Tryptic soy broth at 36°C. To mimic pus, a macrophage culture of RAW 264.7 (ATCC TIB71) cells was centrifuged. The cell pellet was weighed, resuspended in fetal calf serum (FCS) and subsequently diluted to obtain a solution with 1 % macrophages containing 10 % FCS, which resembles the compo_x0002_sition of pus according to von Gorup-Besànez.	Artificial skin	2x 10^8 CFU/ml (skin samples were inoculated with 100 uL of pus soiling)	Carpet 100% polyamide	Not mentioned	A tubular stamp was placed on the contaminated skin (donor skin) inside of the cavity. The contact was held by hand for 2 s with a pressure of 2.3 Pa (0.02 kg/cm2), which complies with the stamps’ own weight. (Without Friction)	1	Skin and textile specimen were removed and eluted in 2ml 0.85& NaCl and 0.2% Tween 80.	The eluates were then spred on TSA and incubated at 36°C.	bacterial titer was determined by using a counting chamber	Performed		<4.18		Transfer was enhanced by a factor 10 with friction. The cotton towel and polyacrilic felt transferred the highest amount of bacteria in experiments with friction. Uptake of bacteria was higher with friction for cotton towel and polyamide carpet.
Gerhardts et al.	2015	S. equi ATCC 33398, DSM 20561	Tryptic soy broth at 36°C. To mimic pus, a macrophage culture of RAW 264.7 (ATCC TIB71) cells was centrifuged. The cell pellet was weighed, resuspended in fetal calf serum (FCS) and subsequently diluted to obtain a solution with 1 % macrophages containing 10 % FCS, which resembles the compo_x0002_sition of pus according to von Gorup-Besànez.	Artificial skin	2x 10^8 CFU/ml (skin samples were inoculated with 100 uL of pus soiling)	T-shirt 100% cotton	Not mentioned	A tubular stamp was placed on the contaminated skin (donor skin) inside of the cavity. The contact was held by hand for 2 s with a pressure of 2.3 Pa (0.02 kg/cm2), which complies with the stamps’ own weight. (Without Friction)	1	Skin and textile specimen were removed and eluted in 2ml 0.85& NaCl and 0.2% Tween 80.	The eluates were then spred on TSA and incubated at 36°C.	bacterial titer was determined by using a counting chamber	Performed		31.87		Transfer was enhanced by a factor 10 with friction. The cotton towel and polyacrilic felt transferred the highest amount of bacteria in experiments with friction. Uptake of bacteria was higher with friction for cotton towel and polyamide carpet.
Gerhardts et al.	2015	S. equi ATCC 33398, DSM 20561	Tryptic soy broth at 36°C. To mimic pus, a macrophage culture of RAW 264.7 (ATCC TIB71) cells was centrifuged. The cell pellet was weighed, resuspended in fetal calf serum (FCS) and subsequently diluted to obtain a solution with 1 % macrophages containing 10 % FCS, which resembles the compo_x0002_sition of pus according to von Gorup-Besànez.	Artificial skin	2x 10^8 CFU/ml (skin samples were inoculated with 100 uL of pus soiling)	Towel 100% cotton	Not mentioned	A tubular stamp was placed on the contaminated skin (donor skin) inside of the cavity. The contact was held by hand for 2 s with a pressure of 2.3 Pa (0.02 kg/cm2), which complies with the stamps’ own weight. (Without Friction)	1	Skin and textile specimen were removed and eluted in 2ml 0.85& NaCl and 0.2% Tween 80.	The eluates were then spred on TSA and incubated at 36°C.	bacterial titer was determined by using a counting chamber	Performed		12.63		Transfer was enhanced by a factor 10 with friction. The cotton towel and polyacrilic felt transferred the highest amount of bacteria in experiments with friction. Uptake of bacteria was higher with friction for cotton towel and polyamide carpet.
Gerhardts et al.	2015	S. equi ATCC 33398, DSM 20561	Tryptic soy broth at 36°C. To mimic pus, a macrophage culture of RAW 264.7 (ATCC TIB71) cells was centrifuged. The cell pellet was weighed, resuspended in fetal calf serum (FCS) and subsequently diluted to obtain a solution with 1 % macrophages containing 10 % FCS, which resembles the compo_x0002_sition of pus according to von Gorup-Besànez.	Artificial skin	2x 10^8 CFU/ml (skin samples were inoculated with 10 uL of pus soiling)	Teddy faux fur (polyester 100%)	Not mentioned	A tubular stamp was placed on the contaminated skin (donor skin) inside of the cavity. The contact was held by hand for 2 s with a pressure of 2.3 Pa (0.02 kg/cm2), which complies with the stamps’ own weight. (Without Friction)	1	Skin and textile specimen were removed and eluted in 2ml 0.85& NaCl and 0.2% Tween 80.	The eluates were then spred on TSA and incubated at 36°C.	bacterial titer was determined by using a counting chamber	Performed		9.88		Transfer was enhanced by a factor 10 with friction. The cotton towel and polyacrilic felt transferred the highest amount of bacteria in experiments with friction. Uptake of bacteria was higher with friction for cotton towel and polyamide carpet.
Gerhardts et al.	2015	S. equi ATCC 33398, DSM 20561	Tryptic soy broth at 36°C. To mimic pus, a macrophage culture of RAW 264.7 (ATCC TIB71) cells was centrifuged. The cell pellet was weighed, resuspended in fetal calf serum (FCS) and subsequently diluted to obtain a solution with 1 % macrophages containing 10 % FCS, which resembles the compo_x0002_sition of pus according to von Gorup-Besànez.	Artificial skin	2x 10^8 CFU/ml (skin samples were inoculated with 10 uL of pus soiling)	Felt 100% polyacrylic	Not mentioned	A tubular stamp was placed on the contaminated skin (donor skin) inside of the cavity. The contact was held by hand for 2 s with a pressure of 2.3 Pa (0.02 kg/cm2), which complies with the stamps’ own weight. (Without Friction)	1	Skin and textile specimen were removed and eluted in 2ml 0.85& NaCl and 0.2% Tween 80.	The eluates were then spred on TSA and incubated at 36°C.	bacterial titer was determined by using a counting chamber	Performed		52.3		Transfer was enhanced by a factor 10 with friction. The cotton towel and polyacrilic felt transferred the highest amount of bacteria in experiments with friction. Uptake of bacteria was higher with friction for cotton towel and polyamide carpet.
Gerhardts et al.	2015	S. equi ATCC 33398, DSM 20561	Tryptic soy broth at 36°C. To mimic pus, a macrophage culture of RAW 264.7 (ATCC TIB71) cells was centrifuged. The cell pellet was weighed, resuspended in fetal calf serum (FCS) and subsequently diluted to obtain a solution with 1 % macrophages containing 10 % FCS, which resembles the compo_x0002_sition of pus according to von Gorup-Besànez.	Artificial skin	2x 10^8 CFU/ml (skin samples were inoculated with 10 uL of pus soiling)	Carpet 100% polyamide	Not mentioned	A tubular stamp was placed on the contaminated skin (donor skin) inside of the cavity. The contact was held by hand for 2 s with a pressure of 2.3 Pa (0.02 kg/cm2), which complies with the stamps’ own weight. (Without Friction)	1	Skin and textile specimen were removed and eluted in 2ml 0.85& NaCl and 0.2% Tween 80.	The eluates were then spred on TSA and incubated at 36°C.	bacterial titer was determined by using a counting chamber	Performed		9.68		Transfer was enhanced by a factor 10 with friction. The cotton towel and polyacrilic felt transferred the highest amount of bacteria in experiments with friction. Uptake of bacteria was higher with friction for cotton towel and polyamide carpet.
Gerhardts et al.	2015	S. equi ATCC 33398, DSM 20561	Tryptic soy broth at 36°C. To mimic pus, a macrophage culture of RAW 264.7 (ATCC TIB71) cells was centrifuged. The cell pellet was weighed, resuspended in fetal calf serum (FCS) and subsequently diluted to obtain a solution with 1 % macrophages containing 10 % FCS, which resembles the compo_x0002_sition of pus according to von Gorup-Besànez.	T-shirt 100% cotton	Not described	Artificial skin	Not mentioned	After that first transfer, the stamp was placed inside a cavity containing a sterile skin specimen (recipient skin). The contact was again kept for 2 s without or with rotation as described to simulate friction. (Without Friction)	1	Skin and textile specimen were removed and eluted in 2ml 0.85& NaCl and 0.2% Tween 80.	The eluates were then spred on TSA and incubated at 36°C.	bacterial titer was determined by using a counting chamber	Performed		Not available		Transfer was enhanced by a factor 10 with friction. The cotton towel and polyacrilic felt transferred the highest amount of bacteria in experiments with friction. Uptake of bacteria was higher with friction for cotton towel and polyamide carpet.
Gerhardts et al.	2015	S. equi ATCC 33398, DSM 20561	Tryptic soy broth at 36°C. To mimic pus, a macrophage culture of RAW 264.7 (ATCC TIB71) cells was centrifuged. The cell pellet was weighed, resuspended in fetal calf serum (FCS) and subsequently diluted to obtain a solution with 1 % macrophages containing 10 % FCS, which resembles the compo_x0002_sition of pus according to von Gorup-Besànez.	Towel 100% cotton	Not described	Artificial skin	Not mentioned	After that first transfer, the stamp was placed inside a cavity containing a sterile skin specimen (recipient skin). The contact was again kept for 2 s without or with rotation as described to simulate friction. (Without Friction)	1	Skin and textile specimen were removed and eluted in 2ml 0.85& NaCl and 0.2% Tween 80.	The eluates were then spred on TSA and incubated at 36°C.	bacterial titer was determined by using a counting chamber	Performed		<15.4		Transfer was enhanced by a factor 10 with friction. The cotton towel and polyacrilic felt transferred the highest amount of bacteria in experiments with friction. Uptake of bacteria was higher with friction for cotton towel and polyamide carpet.
Gerhardts et al.	2015	S. equi ATCC 33398, DSM 20561	Tryptic soy broth at 36°C. To mimic pus, a macrophage culture of RAW 264.7 (ATCC TIB71) cells was centrifuged. The cell pellet was weighed, resuspended in fetal calf serum (FCS) and subsequently diluted to obtain a solution with 1 % macrophages containing 10 % FCS, which resembles the compo_x0002_sition of pus according to von Gorup-Besànez.	Teddy faux fur	Not described	Artificial skin	Not mentioned	After that first transfer, the stamp was placed inside a cavity containing a sterile skin specimen (recipient skin). The contact was again kept for 2 s without or with rotation as described to simulate friction. (Without Friction)	1	Skin and textile specimen were removed and eluted in 2ml 0.85& NaCl and 0.2% Tween 80.	The eluates were then spred on TSA and incubated at 36°C.	bacterial titer was determined by using a counting chamber	Performed		not available		Transfer was enhanced by a factor 10 with friction. The cotton towel and polyacrilic felt transferred the highest amount of bacteria in experiments with friction. Uptake of bacteria was higher with friction for cotton towel and polyamide carpet.
Gerhardts et al.	2015	S. equi ATCC 33398, DSM 20561	Tryptic soy broth at 36°C. To mimic pus, a macrophage culture of RAW 264.7 (ATCC TIB71) cells was centrifuged. The cell pellet was weighed, resuspended in fetal calf serum (FCS) and subsequently diluted to obtain a solution with 1 % macrophages containing 10 % FCS, which resembles the compo_x0002_sition of pus according to von Gorup-Besànez.	Felt 100% polyacrylic	Not described	Artificial skin	Not mentioned	After that first transfer, the stamp was placed inside a cavity containing a sterile skin specimen (recipient skin). The contact was again kept for 2 s without or with rotation as described to simulate friction. (Without Friction)	1	Skin and textile specimen were removed and eluted in 2ml 0.85& NaCl and 0.2% Tween 80.	The eluates were then spred on TSA and incubated at 36°C.	bacterial titer was determined by using a counting chamber	Performed		not available		Transfer was enhanced by a factor 10 with friction. The cotton towel and polyacrilic felt transferred the highest amount of bacteria in experiments with friction. Uptake of bacteria was higher with friction for cotton towel and polyamide carpet.
Gerhardts et al.	2015	S. equi ATCC 33398, DSM 20561	Tryptic soy broth at 36°C. To mimic pus, a macrophage culture of RAW 264.7 (ATCC TIB71) cells was centrifuged. The cell pellet was weighed, resuspended in fetal calf serum (FCS) and subsequently diluted to obtain a solution with 1 % macrophages containing 10 % FCS, which resembles the compo_x0002_sition of pus according to von Gorup-Besànez.	Carpet 100% polyamide	Not described	Artificial skin	Not mentioned	After that first transfer, the stamp was placed inside a cavity containing a sterile skin specimen (recipient skin). The contact was again kept for 2 s without or with rotation as described to simulate friction. (Without Friction)	1	Skin and textile specimen were removed and eluted in 2ml 0.85& NaCl and 0.2% Tween 80.	The eluates were then spred on TSA and incubated at 36°C.	bacterial titer was determined by using a counting chamber	Performed		<35.46		Transfer was enhanced by a factor 10 with friction. The cotton towel and polyacrilic felt transferred the highest amount of bacteria in experiments with friction. Uptake of bacteria was higher with friction for cotton towel and polyamide carpet.
Gerhardts et al.	2015	S. equi ATCC 33398, DSM 20561	Tryptic soy broth at 36°C. To mimic pus, a macrophage culture of RAW 264.7 (ATCC TIB71) cells was centrifuged. The cell pellet was weighed, resuspended in fetal calf serum (FCS) and subsequently diluted to obtain a solution with 1 % macrophages containing 10 % FCS, which resembles the compo_x0002_sition of pus according to von Gorup-Besànez.	T-shirt 100% cotton	Not described	Artificial skin	Not mentioned	After that first transfer, the stamp was placed inside a cavity containing a sterile skin specimen (recipient skin). The contact was again kept for 2 s without or with rotation as described to simulate friction. (With Friction)	1	Skin and textile specimen were removed and eluted in 2ml 0.85& NaCl and 0.2% Tween 80.	The eluates were then spred on TSA and incubated at 36°C.	bacterial titer was determined by using a counting chamber	Performed		<3.00		Transfer was enhanced by a factor 10 with friction. The cotton towel and polyacrilic felt transferred the highest amount of bacteria in experiments with friction. Uptake of bacteria was higher with friction for cotton towel and polyamide carpet.
Gerhardts et al.	2015	S. equi ATCC 33398, DSM 20561	Tryptic soy broth at 36°C. To mimic pus, a macrophage culture of RAW 264.7 (ATCC TIB71) cells was centrifuged. The cell pellet was weighed, resuspended in fetal calf serum (FCS) and subsequently diluted to obtain a solution with 1 % macrophages containing 10 % FCS, which resembles the compo_x0002_sition of pus according to von Gorup-Besànez.	Towel 100% cotton	Not described	Artificial skin	Not mentioned	After that first transfer, the stamp was placed inside a cavity containing a sterile skin specimen (recipient skin). The contact was again kept for 2 s without or with rotation as described to simulate friction. (With Friction)	1	Skin and textile specimen were removed and eluted in 2ml 0.85& NaCl and 0.2% Tween 80.	The eluates were then spred on TSA and incubated at 36°C.	bacterial titer was determined by using a counting chamber	Performed		<2.24		Transfer was enhanced by a factor 10 with friction. The cotton towel and polyacrilic felt transferred the highest amount of bacteria in experiments with friction. Uptake of bacteria was higher with friction for cotton towel and polyamide carpet.
Gerhardts et al.	2015	S. equi ATCC 33398, DSM 20561	Tryptic soy broth at 36°C. To mimic pus, a macrophage culture of RAW 264.7 (ATCC TIB71) cells was centrifuged. The cell pellet was weighed, resuspended in fetal calf serum (FCS) and subsequently diluted to obtain a solution with 1 % macrophages containing 10 % FCS, which resembles the compo_x0002_sition of pus according to von Gorup-Besànez.	Teddy faux fur	Not described	Artificial skin	Not mentioned	After that first transfer, the stamp was placed inside a cavity containing a sterile skin specimen (recipient skin). The contact was again kept for 2 s without or with rotation as described to simulate friction. (With Friction)	1	Skin and textile specimen were removed and eluted in 2ml 0.85& NaCl and 0.2% Tween 80.	The eluates were then spred on TSA and incubated at 36°C.	bacterial titer was determined by using a counting chamber	Performed		<4.88		Transfer was enhanced by a factor 10 with friction. The cotton towel and polyacrilic felt transferred the highest amount of bacteria in experiments with friction. Uptake of bacteria was higher with friction for cotton towel and polyamide carpet.
Gerhardts et al.	2015	S. equi ATCC 33398, DSM 20561	Tryptic soy broth at 36°C. To mimic pus, a macrophage culture of RAW 264.7 (ATCC TIB71) cells was centrifuged. The cell pellet was weighed, resuspended in fetal calf serum (FCS) and subsequently diluted to obtain a solution with 1 % macrophages containing 10 % FCS, which resembles the compo_x0002_sition of pus according to von Gorup-Besànez.	Felt 100% polyacrylic	Not described	Artificial skin	Not mentioned	After that first transfer, the stamp was placed inside a cavity containing a sterile skin specimen (recipient skin). The contact was again kept for 2 s without or with rotation as described to simulate friction. (With Friction)	1	Skin and textile specimen were removed and eluted in 2ml 0.85& NaCl and 0.2% Tween 80.	The eluates were then spred on TSA and incubated at 36°C.	bacterial titer was determined by using a counting chamber	Performed		4.57		Transfer was enhanced by a factor 10 with friction. The cotton towel and polyacrilic felt transferred the highest amount of bacteria in experiments with friction. Uptake of bacteria was higher with friction for cotton towel and polyamide carpet.
Gerhardts et al.	2015	S. equi ATCC 33398, DSM 20561	Tryptic soy broth at 36°C. To mimic pus, a macrophage culture of RAW 264.7 (ATCC TIB71) cells was centrifuged. The cell pellet was weighed, resuspended in fetal calf serum (FCS) and subsequently diluted to obtain a solution with 1 % macrophages containing 10 % FCS, which resembles the compo_x0002_sition of pus according to von Gorup-Besànez.	Carpet 100% polyamide	Not described	Artificial skin	Not mentioned	After that first transfer, the stamp was placed inside a cavity containing a sterile skin specimen (recipient skin). The contact was again kept for 2 s without or with rotation as described to simulate friction. (With Friction)	1	Skin and textile specimen were removed and eluted in 2ml 0.85& NaCl and 0.2% Tween 80.	The eluates were then spred on TSA and incubated at 36°C.	bacterial titer was determined by using a counting chamber	Performed		<13.15		Transfer was enhanced by a factor 10 with friction. The cotton towel and polyacrilic felt transferred the highest amount of bacteria in experiments with friction. Uptake of bacteria was higher with friction for cotton towel and polyamide carpet.
Gibson et al.	2012	Feline calicivirus	Phospate buffered saline	Laminate	1x10^5 pfu/100uL, they spotted 100uL onto 7.6cm2 area	Wiping textile (cellulose 70%, cotton 30%) 1	Wet	With sterile forceps, a 5-cm2 piece of sterile textile was dampened with high-quality, Milli-Q lab water (Millipore, Billerica, MA) and placed on the 7.6-cm2 surface. The surface was wiped by hand 3 times vertically and 3 times horizontally. Gloves were worn throughout the process and sprayed with 70% ethanol between textiles --> wiping	1x 4 rounds (2 positive without wiping and 2 negativ one wiped the other not)	600 uL of elution buffer (0.05 M glycine [pH 6.5], 0.1% Tween 80, and 0.3 M NaCl) was added to the 7.6-cm2 areas of inoculated surfaces. The elution buffer was allowed to contact the surface for 10 min. Using a sterile cell scraper (Fisher Scientific, Pittsburgh,PA), the surface was scraped to spread the elution buffer and detach adhered viruses. The elution buffer was then collected from the sur…	Not described	Performed (positiv control)	Performed		100		Significant differences between surfaces were seen for removal of FCV, with stainless steel surfaces yielding greater removal. In addition, removal of MNV from both surfaces combined was significantly less than removal of FCV and PRD1. The terry bar towel removed significantly fewer viruses than the cellulose/cotton blend and the microfiber. Viscose/polyester textile and cotton textile transferre…
Gibson et al.	2012	Feline calicivirus	Phospate buffered saline	Laminate	1x10^5 pfu/100uL, they spotted 100uL onto 7.6cm2 area	Wiping textile (cellulose 70%, cotton 30%) 2	Wet	With sterile forceps, a 5-cm2 piece of sterile textile was dampened with high-quality, Milli-Q lab water (Millipore, Billerica, MA) and placed on the 7.6-cm2 surface. The surface was wiped by hand 3 times vertically and 3 times horizontally. Gloves were worn throughout the process and sprayed with 70% ethanol between textiles	1x 4 rounds (2 positive without wiping and 2 negativ one wiped the other not)	600 uL of elution buffer (0.05 M glycine [pH 6.5], 0.1% Tween 80, and 0.3 M NaCl) was added to the 7.6-cm2 areas of inoculated surfaces. The elution buffer was allowed to contact the surface for 10 min. Using a sterile cell scraper (Fisher Scientific, Pittsburgh,PA), the surface was scraped to spread the elution buffer and detach adhered viruses. The elution buffer was then collected from the sur…	Not described	Performed (positiv control)	Performed.		99.9779		Significant differences between surfaces were seen for removal of FCV, with stainless steel surfaces yielding greater removal. In addition, removal of MNV from both surfaces combined was significantly less than removal of FCV and PRD1. The terry bar towel removed significantly fewer viruses than the cellulose/cotton blend and the microfiber. Viscose/polyester textile and cotton textile transferre…
Gibson et al.	2012	Feline calicivirus	Phospate buffered saline	Laminate	1x10^5 pfu/100uL, they spotted 100uL onto 7.6cm2 area	Microfiber textile	Wet	With sterile forceps, a 5-cm2 piece of sterile textile was dampened with high-quality, Milli-Q lab water (Millipore, Billerica, MA) and placed on the 7.6-cm2 surface. The surface was wiped by hand 3 times vertically and 3 times horizontally. Gloves were worn throughout the process and sprayed with 70% ethanol between textiles	1x 4 rounds (2 positive without wiping and 2 negativ one wiped the other not)	600 uL of elution buffer (0.05 M glycine [pH 6.5], 0.1% Tween 80, and 0.3 M NaCl) was added to the 7.6-cm2 areas of inoculated surfaces. The elution buffer was allowed to contact the surface for 10 min. Using a sterile cell scraper (Fisher Scientific, Pittsburgh,PA), the surface was scraped to spread the elution buffer and detach adhered viruses. The elution buffer was then collected from the sur…	Not described	Performed (positiv control)	Performed.		99.9445		Significant differences between surfaces were seen for removal of FCV, with stainless steel surfaces yielding greater removal. In addition, removal of MNV from both surfaces combined was significantly less than removal of FCV and PRD1. The terry bar towel removed significantly fewer viruses than the cellulose/cotton blend and the microfiber. Viscose/polyester textile and cotton textile transferre…
Gibson et al.	2012	Feline calicivirus	Phospate buffered saline	Laminate	1x10^5 pfu/100uL, they spotted 100uL onto 7.6cm2 area	Nonwoven wipe (viscose 50%, polyester 50%)	Wet	With sterile forceps, a 5-cm2 piece of sterile textile was dampened with high-quality, Milli-Q lab water (Millipore, Billerica, MA) and placed on the 7.6-cm2 surface. The surface was wiped by hand 3 times vertically and 3 times horizontally. Gloves were worn throughout the process and sprayed with 70% ethanol between textiles	1x 4 rounds (2 positive without wiping and 2 negativ one wiped the other not)	600 uL of elution buffer (0.05 M glycine [pH 6.5], 0.1% Tween 80, and 0.3 M NaCl) was added to the 7.6-cm2 areas of inoculated surfaces. The elution buffer was allowed to contact the surface for 10 min. Using a sterile cell scraper (Fisher Scientific, Pittsburgh,PA), the surface was scraped to spread the elution buffer and detach adhered viruses. The elution buffer was then collected from the sur…	Not described	Performed (positiv control)	Performed.		99.965		Significant differences between surfaces were seen for removal of FCV, with stainless steel surfaces yielding greater removal. In addition, removal of MNV from both surfaces combined was significantly less than removal of FCV and PRD1. The terry bar towel removed significantly fewer viruses than the cellulose/cotton blend and the microfiber. Viscose/polyester textile and cotton textile transferre…
Gibson et al.	2012	Feline calicivirus	Phospate buffered saline	Laminate	1x10^5 pfu/100uL, they spotted 100uL onto 7.6cm2 area	Cotton terry bar towel (100% cotton)	Wet	With sterile forceps, a 5-cm2 piece of sterile textile was dampened with high-quality, Milli-Q lab water (Millipore, Billerica, MA) and placed on the 7.6-cm2 surface. The surface was wiped by hand 3 times vertically and 3 times horizontally. Gloves were worn throughout the process and sprayed with 70% ethanol between textiles	1x 4 rounds (2 positive without wiping and 2 negativ one wiped the other not)	600 uL of elution buffer (0.05 M glycine [pH 6.5], 0.1% Tween 80, and 0.3 M NaCl) was added to the 7.6-cm2 areas of inoculated surfaces. The elution buffer was allowed to contact the surface for 10 min. Using a sterile cell scraper (Fisher Scientific, Pittsburgh,PA), the surface was scraped to spread the elution buffer and detach adhered viruses. The elution buffer was then collected from the sur…	Not described	Performed (positiv control)	Performed.		99.9779		Significant differences between surfaces were seen for removal of FCV, with stainless steel surfaces yielding greater removal. In addition, removal of MNV from both surfaces combined was significantly less than removal of FCV and PRD1. The terry bar towel removed significantly fewer viruses than the cellulose/cotton blend and the microfiber. Viscose/polyester textile and cotton textile transferre…
Gibson et al.	2012	Feline calicivirus	Phospate buffered saline	Stainless steel	1x10^5 pfu/100uL, they spotted 100uL onto 7.6cm2 area	Wiping textile (cellulose 70%, cotton 30%) 1	Wet	With sterile forceps, a 5-cm2 piece of sterile textile was dampened with high-quality, Milli-Q lab water (Millipore, Billerica, MA) and placed on the 7.6-cm2 surface. The surface was wiped by hand 3 times vertically and 3 times horizontally. Gloves were worn throughout the process and sprayed with 70% ethanol between textiles	1x 4 rounds (2 positive without wiping and 2 negativ one wiped the other not)	600 uL of elution buffer (0.05 M glycine [pH 6.5], 0.1% Tween 80, and 0.3 M NaCl) was added to the 7.6-cm2 areas of inoculated surfaces. The elution buffer was allowed to contact the surface for 10 min. Using a sterile cell scraper (Fisher Scientific, Pittsburgh,PA), the surface was scraped to spread the elution buffer and detach adhered viruses. The elution buffer was then collected from the sur…	Not described	Performed (positiv control)	Performed.		99.7219		Significant differences between surfaces were seen for removal of FCV, with stainless steel surfaces yielding greater removal. In addition, removal of MNV from both surfaces combined was significantly less than removal of FCV and PRD1. The terry bar towel removed significantly fewer viruses than the cellulose/cotton blend and the microfiber. Viscose/polyester textile and cotton textile transferre…
Gibson et al.	2012	Feline calicivirus	Phospate buffered saline	Stainless steel	1x10^5 pfu/100uL, they spotted 100uL onto 7.6cm2 area	Wiping textile (cellulose 70%, cotton 30%) 2	Wet	With sterile forceps, a 5-cm2 piece of sterile textile was dampened with high-quality, Milli-Q lab water (Millipore, Billerica, MA) and placed on the 7.6-cm2 surface. The surface was wiped by hand 3 times vertically and 3 times horizontally. Gloves were worn throughout the process and sprayed with 70% ethanol between textiles	1x 4 rounds (2 positive without wiping and 2 negativ one wiped the other not)	600 uL of elution buffer (0.05 M glycine [pH 6.5], 0.1% Tween 80, and 0.3 M NaCl) was added to the 7.6-cm2 areas of inoculated surfaces. The elution buffer was allowed to contact the surface for 10 min. Using a sterile cell scraper (Fisher Scientific, Pittsburgh,PA), the surface was scraped to spread the elution buffer and detach adhered viruses. The elution buffer was then collected from the sur…	Not described	Performed (positiv control)	Performed.		99.9779		Significant differences between surfaces were seen for removal of FCV, with stainless steel surfaces yielding greater removal. In addition, removal of MNV from both surfaces combined was significantly less than removal of FCV and PRD1. The terry bar towel removed significantly fewer viruses than the cellulose/cotton blend and the microfiber. Viscose/polyester textile and cotton textile transferre…
Gibson et al.	2012	Feline calicivirus	Phospate buffered saline	Stainless steel	1x10^5 pfu/100uL, they spotted 100uL onto 7.6cm2 area	Microfiber textile	Wet	With sterile forceps, a 5-cm2 piece of sterile textile was dampened with high-quality, Milli-Q lab water (Millipore, Billerica, MA) and placed on the 7.6-cm2 surface. The surface was wiped by hand 3 times vertically and 3 times horizontally. Gloves were worn throughout the process and sprayed with 70% ethanol between textiles	1x 4 rounds (2 positive without wiping and 2 negativ one wiped the other not)	600 uL of elution buffer (0.05 M glycine [pH 6.5], 0.1% Tween 80, and 0.3 M NaCl) was added to the 7.6-cm2 areas of inoculated surfaces. The elution buffer was allowed to contact the surface for 10 min. Using a sterile cell scraper (Fisher Scientific, Pittsburgh,PA), the surface was scraped to spread the elution buffer and detach adhered viruses. The elution buffer was then collected from the sur…	Not described	Performed (positiv control)	Performed.		99.7791		Significant differences between surfaces were seen for removal of FCV, with stainless steel surfaces yielding greater removal. In addition, removal of MNV from both surfaces combined was significantly less than removal of FCV and PRD1. The terry bar towel removed significantly fewer viruses than the cellulose/cotton blend and the microfiber. Viscose/polyester textile and cotton textile transferre…
Gibson et al.	2012	Feline calicivirus	Phospate buffered saline	Stainless steel	1x10^5 pfu/100uL, they spotted 100uL onto 7.6cm2 area	Nonwoven wipe (viscose 50%, polyester 50%)	Wet	With sterile forceps, a 5-cm2 piece of sterile textile was dampened with high-quality, Milli-Q lab water (Millipore, Billerica, MA) and placed on the 7.6-cm2 surface. The surface was wiped by hand 3 times vertically and 3 times horizontally. Gloves were worn throughout the process and sprayed with 70% ethanol between textiles	1x 4 rounds (2 positive without wiping and 2 negativ one wiped the other not)	600 uL of elution buffer (0.05 M glycine [pH 6.5], 0.1% Tween 80, and 0.3 M NaCl) was added to the 7.6-cm2 areas of inoculated surfaces. The elution buffer was allowed to contact the surface for 10 min. Using a sterile cell scraper (Fisher Scientific, Pittsburgh,PA), the surface was scraped to spread the elution buffer and detach adhered viruses. The elution buffer was then collected from the sur…	Not described	Performed (positiv control)	Performed.		99.965		Significant differences between surfaces were seen for removal of FCV, with stainless steel surfaces yielding greater removal. In addition, removal of MNV from both surfaces combined was significantly less than removal of FCV and PRD1. The terry bar towel removed significantly fewer viruses than the cellulose/cotton blend and the microfiber. Viscose/polyester textile and cotton textile transferre…
Gibson et al.	2012	Feline calicivirus	Phospate buffered saline	Stainless steel	1x10^5 pfu/100uL, they spotted 100uL onto 7.6cm2 area	Cotton terry bar towel (100% cotton)	Wet	With sterile forceps, a 5-cm2 piece of sterile textile was dampened with high-quality, Milli-Q lab water (Millipore, Billerica, MA) and placed on the 7.6-cm2 surface. The surface was wiped by hand 3 times vertically and 3 times horizontally. Gloves were worn throughout the process and sprayed with 70% ethanol between textiles	1x 4 rounds (2 positive without wiping and 2 negativ one wiped the other not)	600 uL of elution buffer (0.05 M glycine [pH 6.5], 0.1% Tween 80, and 0.3 M NaCl) was added to the 7.6-cm2 areas of inoculated surfaces. The elution buffer was allowed to contact the surface for 10 min. Using a sterile cell scraper (Fisher Scientific, Pittsburgh,PA), the surface was scraped to spread the elution buffer and detach adhered viruses. The elution buffer was then collected from the sur…	Not described	Performed (positiv control)	Performed.		99.9779		Significant differences between surfaces were seen for removal of FCV, with stainless steel surfaces yielding greater removal. In addition, removal of MNV from both surfaces combined was significantly less than removal of FCV and PRD1. The terry bar towel removed significantly fewer viruses than the cellulose/cotton blend and the microfiber. Viscose/polyester textile and cotton textile transferre…
Gibson et al.	2012	Murine norovirus	Phospate buffered saline	Laminate	7.4x10^5 pfu/100uL, they spotted 100uL onto 7.6cm2 area	Wiping textile (cellulose 70%, cotton 30%) 1	Wet	With sterile forceps, a 5-cm2 piece of sterile textile was dampened with high-quality, Milli-Q lab water (Millipore, Billerica, MA) and placed on the 7.6-cm2 surface. The surface was wiped by hand 3 times vertically and 3 times horizontally. Gloves were worn throughout the process and sprayed with 70% ethanol between textiles	1x 4 rounds (2 positive without wiping and 2 negativ one wiped the other not)	600 uL of elution buffer (0.05 M glycine [pH 6.5], 0.1% Tween 80, and 0.3 M NaCl) was added to the 7.6-cm2 areas of inoculated surfaces. The elution buffer was allowed to contact the surface for 10 min. Using a sterile cell scraper (Fisher Scientific, Pittsburgh,PA), the surface was scraped to spread the elution buffer and detach adhered viruses. The elution buffer was then collected from the sur…	Not described	Performed (positiv control)	Performed.		99.9974		Significant differences between surfaces were seen for removal of FCV, with stainless steel surfaces yielding greater removal. In addition, removal of MNV from both surfaces combined was significantly less than removal of FCV and PRD1. The terry bar towel removed significantly fewer viruses than the cellulose/cotton blend and the microfiber. Viscose/polyester textile and cotton textile transferre…
Gibson et al.	2012	Murine norovirus	Phospate buffered saline	Laminate	7.4x10^5 pfu/100uL, they spotted 100uL onto 7.6cm2 area	Wiping textile (cellulose 70%, cotton 30%) 2	Wet	With sterile forceps, a 5-cm2 piece of sterile textile was dampened with high-quality, Milli-Q lab water (Millipore, Billerica, MA) and placed on the 7.6-cm2 surface. The surface was wiped by hand 3 times vertically and 3 times horizontally. Gloves were worn throughout the process and sprayed with 70% ethanol between textiles	1x 4 rounds (2 positive without wiping and 2 negativ one wiped the other not)	600 uL of elution buffer (0.05 M glycine [pH 6.5], 0.1% Tween 80, and 0.3 M NaCl) was added to the 7.6-cm2 areas of inoculated surfaces. The elution buffer was allowed to contact the surface for 10 min. Using a sterile cell scraper (Fisher Scientific, Pittsburgh,PA), the surface was scraped to spread the elution buffer and detach adhered viruses. The elution buffer was then collected from the sur…	Not described	Performed (positiv control)	Performed.		99.9979		Significant differences between surfaces were seen for removal of FCV, with stainless steel surfaces yielding greater removal. In addition, removal of MNV from both surfaces combined was significantly less than removal of FCV and PRD1. The terry bar towel removed significantly fewer viruses than the cellulose/cotton blend and the microfiber. Viscose/polyester textile and cotton textile transferre…
Gibson et al.	2012	Murine norovirus	Phospate buffered saline	Laminate	7.4x10^5 pfu/100uL, they spotted 100uL onto 7.6cm2 area	Microfiber textile	Wet	With sterile forceps, a 5-cm2 piece of sterile textile was dampened with high-quality, Milli-Q lab water (Millipore, Billerica, MA) and placed on the 7.6-cm2 surface. The surface was wiped by hand 3 times vertically and 3 times horizontally. Gloves were worn throughout the process and sprayed with 70% ethanol between textiles	1x 4 rounds (2 positive without wiping and 2 negativ one wiped the other not)	600 uL of elution buffer (0.05 M glycine [pH 6.5], 0.1% Tween 80, and 0.3 M NaCl) was added to the 7.6-cm2 areas of inoculated surfaces. The elution buffer was allowed to contact the surface for 10 min. Using a sterile cell scraper (Fisher Scientific, Pittsburgh,PA), the surface was scraped to spread the elution buffer and detach adhered viruses. The elution buffer was then collected from the sur…	Not described	Performed (positiv control)	Performed.		99.9896		Significant differences between surfaces were seen for removal of FCV, with stainless steel surfaces yielding greater removal. In addition, removal of MNV from both surfaces combined was significantly less than removal of FCV and PRD1. The terry bar towel removed significantly fewer viruses than the cellulose/cotton blend and the microfiber. Viscose/polyester textile and cotton textile transferre…
Gibson et al.	2012	Murine norovirus	Phospate buffered saline	Laminate	7.4x10^5 pfu/100uL, they spotted 100uL onto 7.6cm2 area	Nonwoven wipe (viscose 50%, polyester 50%)	Wet	With sterile forceps, a 5-cm2 piece of sterile textile was dampened with high-quality, Milli-Q lab water (Millipore, Billerica, MA) and placed on the 7.6-cm2 surface. The surface was wiped by hand 3 times vertically and 3 times horizontally. Gloves were worn throughout the process and sprayed with 70% ethanol between textiles	1x 4 rounds (2 positive without wiping and 2 negativ one wiped the other not)	600 uL of elution buffer (0.05 M glycine [pH 6.5], 0.1% Tween 80, and 0.3 M NaCl) was added to the 7.6-cm2 areas of inoculated surfaces. The elution buffer was allowed to contact the surface for 10 min. Using a sterile cell scraper (Fisher Scientific, Pittsburgh,PA), the surface was scraped to spread the elution buffer and detach adhered viruses. The elution buffer was then collected from the sur…	Not described	Performed (positiv control)	Performed.		99.9983		Significant differences between surfaces were seen for removal of FCV, with stainless steel surfaces yielding greater removal. In addition, removal of MNV from both surfaces combined was significantly less than removal of FCV and PRD1. The terry bar towel removed significantly fewer viruses than the cellulose/cotton blend and the microfiber. Viscose/polyester textile and cotton textile transferre…
Gibson et al.	2012	Murine norovirus	Phospate buffered saline	Laminate	7.4x10^5 pfu/100uL, they spotted 100uL onto 7.6cm2 area	Cotton terry bar towel (100% cotton)	Wet	With sterile forceps, a 5-cm2 piece of sterile textile was dampened with high-quality, Milli-Q lab water (Millipore, Billerica, MA) and placed on the 7.6-cm2 surface. The surface was wiped by hand 3 times vertically and 3 times horizontally. Gloves were worn throughout the process and sprayed with 70% ethanol between textiles	1x 4 rounds (2 positive without wiping and 2 negativ one wiped the other not)	600 uL of elution buffer (0.05 M glycine [pH 6.5], 0.1% Tween 80, and 0.3 M NaCl) was added to the 7.6-cm2 areas of inoculated surfaces. The elution buffer was allowed to contact the surface for 10 min. Using a sterile cell scraper (Fisher Scientific, Pittsburgh,PA), the surface was scraped to spread the elution buffer and detach adhered viruses. The elution buffer was then collected from the sur…	Not described	Performed (positiv control)	Performed.		99.9996		Significant differences between surfaces were seen for removal of FCV, with stainless steel surfaces yielding greater removal. In addition, removal of MNV from both surfaces combined was significantly less than removal of FCV and PRD1. The terry bar towel removed significantly fewer viruses than the cellulose/cotton blend and the microfiber. Viscose/polyester textile and cotton textile transferre…
Gibson et al.	2012	Murine norovirus	Phospate buffered saline	Stainless steel	7.4x10^5 pfu/100uL, they spotted 100uL onto 7.6cm2 area	Wiping textile (cellulose 70%, cotton 30%) 1	Wet	With sterile forceps, a 5-cm2 piece of sterile textile was dampened with high-quality, Milli-Q lab water (Millipore, Billerica, MA) and placed on the 7.6-cm2 surface. The surface was wiped by hand 3 times vertically and 3 times horizontally. Gloves were worn throughout the process and sprayed with 70% ethanol between textiles	1x 4 rounds (2 positive without wiping and 2 negativ one wiped the other not)	600 uL of elution buffer (0.05 M glycine [pH 6.5], 0.1% Tween 80, and 0.3 M NaCl) was added to the 7.6-cm2 areas of inoculated surfaces. The elution buffer was allowed to contact the surface for 10 min. Using a sterile cell scraper (Fisher Scientific, Pittsburgh,PA), the surface was scraped to spread the elution buffer and detach adhered viruses. The elution buffer was then collected from the sur…	Not described	Performed (positiv control)	Performed.		99.9979		Significant differences between surfaces were seen for removal of FCV, with stainless steel surfaces yielding greater removal. In addition, removal of MNV from both surfaces combined was significantly less than removal of FCV and PRD1. The terry bar towel removed significantly fewer viruses than the cellulose/cotton blend and the microfiber. Viscose/polyester textile and cotton textile transferre…
Gibson et al.	2012	Murine norovirus	Phospate buffered saline	Stainless steel	7.4x10^5 pfu/100uL, they spotted 100uL onto 7.6cm2 area	Wiping textile (cellulose 70%, cotton 30%) 2	Wet	With sterile forceps, a 5-cm2 piece of sterile textile was dampened with high-quality, Milli-Q lab water (Millipore, Billerica, MA) and placed on the 7.6-cm2 surface. The surface was wiped by hand 3 times vertically and 3 times horizontally. Gloves were worn throughout the process and sprayed with 70% ethanol between textiles	1x 4 rounds (2 positive without wiping and 2 negativ one wiped the other not)	600 uL of elution buffer (0.05 M glycine [pH 6.5], 0.1% Tween 80, and 0.3 M NaCl) was added to the 7.6-cm2 areas of inoculated surfaces. The elution buffer was allowed to contact the surface for 10 min. Using a sterile cell scraper (Fisher Scientific, Pittsburgh,PA), the surface was scraped to spread the elution buffer and detach adhered viruses. The elution buffer was then collected from the sur…	Not described	Performed (positiv control)	Performed.		99.9979		Significant differences between surfaces were seen for removal of FCV, with stainless steel surfaces yielding greater removal. In addition, removal of MNV from both surfaces combined was significantly less than removal of FCV and PRD1. The terry bar towel removed significantly fewer viruses than the cellulose/cotton blend and the microfiber. Viscose/polyester textile and cotton textile transferre…
Gibson et al.	2012	Murine norovirus	Phospate buffered saline	Stainless steel	7.4x10^5 pfu/100uL, they spotted 100uL onto 7.6cm2 area	Microfiber textile	Wet	With sterile forceps, a 5-cm2 piece of sterile textile was dampened with high-quality, Milli-Q lab water (Millipore, Billerica, MA) and placed on the 7.6-cm2 surface. The surface was wiped by hand 3 times vertically and 3 times horizontally. Gloves were worn throughout the process and sprayed with 70% ethanol between textiles	1x 4 rounds (2 positive without wiping and 2 negativ one wiped the other not)	600 uL of elution buffer (0.05 M glycine [pH 6.5], 0.1% Tween 80, and 0.3 M NaCl) was added to the 7.6-cm2 areas of inoculated surfaces. The elution buffer was allowed to contact the surface for 10 min. Using a sterile cell scraper (Fisher Scientific, Pittsburgh,PA), the surface was scraped to spread the elution buffer and detach adhered viruses. The elution buffer was then collected from the sur…	Not described	Performed (positiv control)	Performed.		Not available		Significant differences between surfaces were seen for removal of FCV, with stainless steel surfaces yielding greater removal. In addition, removal of MNV from both surfaces combined was significantly less than removal of FCV and PRD1. The terry bar towel removed significantly fewer viruses than the cellulose/cotton blend and the microfiber. Viscose/polyester textile and cotton textile transferre…
Gibson et al.	2012	Murine norovirus	Phospate buffered saline	Stainless steel	7.4x10^5 pfu/100uL, they spotted 100uL onto 7.6cm2 area	Nonwoven wipe (viscose 50%, polyester 50%)	Wet	With sterile forceps, a 5-cm2 piece of sterile textile was dampened with high-quality, Milli-Q lab water (Millipore, Billerica, MA) and placed on the 7.6-cm2 surface. The surface was wiped by hand 3 times vertically and 3 times horizontally. Gloves were worn throughout the process and sprayed with 70% ethanol between textiles	1x 4 rounds (2 positive without wiping and 2 negativ one wiped the other not)	600 uL of elution buffer (0.05 M glycine [pH 6.5], 0.1% Tween 80, and 0.3 M NaCl) was added to the 7.6-cm2 areas of inoculated surfaces. The elution buffer was allowed to contact the surface for 10 min. Using a sterile cell scraper (Fisher Scientific, Pittsburgh,PA), the surface was scraped to spread the elution buffer and detach adhered viruses. The elution buffer was then collected from the sur…	Not described	Performed (positiv control)	Performed.		99.9995		Significant differences between surfaces were seen for removal of FCV, with stainless steel surfaces yielding greater removal. In addition, removal of MNV from both surfaces combined was significantly less than removal of FCV and PRD1. The terry bar towel removed significantly fewer viruses than the cellulose/cotton blend and the microfiber. Viscose/polyester textile and cotton textile transferre…
Gibson et al.	2012	Murine norovirus	Phospate buffered saline	Stainless steel	7.4x10^5 pfu/100uL, they spotted 100uL onto 7.6cm2 area	Cotton terry bar towel (100% cotton)	Wet	With sterile forceps, a 5-cm2 piece of sterile textile was dampened with high-quality, Milli-Q lab water (Millipore, Billerica, MA) and placed on the 7.6-cm2 surface. The surface was wiped by hand 3 times vertically and 3 times horizontally. Gloves were worn throughout the process and sprayed with 70% ethanol between textiles	1x 4 rounds (2 positive without wiping and 2 negativ one wiped the other not)	600 uL of elution buffer (0.05 M glycine [pH 6.5], 0.1% Tween 80, and 0.3 M NaCl) was added to the 7.6-cm2 areas of inoculated surfaces. The elution buffer was allowed to contact the surface for 10 min. Using a sterile cell scraper (Fisher Scientific, Pittsburgh,PA), the surface was scraped to spread the elution buffer and detach adhered viruses. The elution buffer was then collected from the sur…	Not described	Performed (positiv control)	Performed.		99.9993		Significant differences between surfaces were seen for removal of FCV, with stainless steel surfaces yielding greater removal. In addition, removal of MNV from both surfaces combined was significantly less than removal of FCV and PRD1. The terry bar towel removed significantly fewer viruses than the cellulose/cotton blend and the microfiber. Viscose/polyester textile and cotton textile transferre…
Gibson et al.	2012	MS2 bacteriophage	Phospate buffered saline	Laminate	5.4x10^5 pfu/100uL	Wiping textile (cellulose 70%, cotton 30%) 1	Wet	With sterile forceps, a 5-cm2 piece of sterile textile was dampened with high-quality, Milli-Q lab water (Millipore, Billerica, MA) and placed on the 7.6-cm2 surface. The surface was wiped by hand 3 times vertically and 3 times horizontally. Gloves were worn throughout the process and sprayed with 70% ethanol between textiles	1x 4 rounds (2 positive without wiping and 2 negativ one wiped the other not)	600 uL of elution buffer (0.05 M glycine [pH 6.5], 0.1% Tween 80, and 0.3 M NaCl) was added to the 7.6-cm2 areas of inoculated surfaces. The elution buffer was allowed to contact the surface for 10 min. Using a sterile cell scraper (Fisher Scientific, Pittsburgh,PA), the surface was scraped to spread the elution buffer and detach adhered viruses. The elution buffer was then collected from the sur…	Not described	Performed (positiv control)	Performed.		99.9981		Significant differences between surfaces were seen for removal of FCV, with stainless steel surfaces yielding greater removal. In addition, removal of MNV from both surfaces combined was significantly less than removal of FCV and PRD1. The terry bar towel removed significantly fewer viruses than the cellulose/cotton blend and the microfiber. Viscose/polyester textile and cotton textile transferre…
Gibson et al.	2012	MS2 bacteriophage	Phospate buffered saline	Laminate	5.4x10^5 pfu/100uL	Wiping textile (cellulose 70%, cotton 30%) 2	Wet	With sterile forceps, a 5-cm2 piece of sterile textile was dampened with high-quality, Milli-Q lab water (Millipore, Billerica, MA) and placed on the 7.6-cm2 surface. The surface was wiped by hand 3 times vertically and 3 times horizontally. Gloves were worn throughout the process and sprayed with 70% ethanol between textiles	1x 4 rounds (2 positive without wiping and 2 negativ one wiped the other not)	600 uL of elution buffer (0.05 M glycine [pH 6.5], 0.1% Tween 80, and 0.3 M NaCl) was added to the 7.6-cm2 areas of inoculated surfaces. The elution buffer was allowed to contact the surface for 10 min. Using a sterile cell scraper (Fisher Scientific, Pittsburgh,PA), the surface was scraped to spread the elution buffer and detach adhered viruses. The elution buffer was then collected from the sur…	Not described	Performed (positiv control)	Performed.		99.9993		Significant differences between surfaces were seen for removal of FCV, with stainless steel surfaces yielding greater removal. In addition, removal of MNV from both surfaces combined was significantly less than removal of FCV and PRD1. The terry bar towel removed significantly fewer viruses than the cellulose/cotton blend and the microfiber. Viscose/polyester textile and cotton textile transferre…
Gibson et al.	2012	MS2 bacteriophage	Phospate buffered saline	Laminate	5.4x10^5 pfu/100uL	Microfiber textile	Wet	With sterile forceps, a 5-cm2 piece of sterile textile was dampened with high-quality, Milli-Q lab water (Millipore, Billerica, MA) and placed on the 7.6-cm2 surface. The surface was wiped by hand 3 times vertically and 3 times horizontally. Gloves were worn throughout the process and sprayed with 70% ethanol between textiles	1x 4 rounds (2 positive without wiping and 2 negativ one wiped the other not)	600 uL of elution buffer (0.05 M glycine [pH 6.5], 0.1% Tween 80, and 0.3 M NaCl) was added to the 7.6-cm2 areas of inoculated surfaces. The elution buffer was allowed to contact the surface for 10 min. Using a sterile cell scraper (Fisher Scientific, Pittsburgh,PA), the surface was scraped to spread the elution buffer and detach adhered viruses. The elution buffer was then collected from the sur…	Not described	Performed (positiv control)	Performed.		99.9941		Significant differences between surfaces were seen for removal of FCV, with stainless steel surfaces yielding greater removal. In addition, removal of MNV from both surfaces combined was significantly less than removal of FCV and PRD1. The terry bar towel removed significantly fewer viruses than the cellulose/cotton blend and the microfiber. Viscose/polyester textile and cotton textile transferre…
Gibson et al.	2012	MS2 bacteriophage	Phospate buffered saline	Laminate	5.4x10^5 pfu/100uL	Nonwoven wipe (viscose 50%, polyester 50%)	Wet	With sterile forceps, a 5-cm2 piece of sterile textile was dampened with high-quality, Milli-Q lab water (Millipore, Billerica, MA) and placed on the 7.6-cm2 surface. The surface was wiped by hand 3 times vertically and 3 times horizontally. Gloves were worn throughout the process and sprayed with 70% ethanol between textiles	1x 4 rounds (2 positive without wiping and 2 negativ one wiped the other not)	600 uL of elution buffer (0.05 M glycine [pH 6.5], 0.1% Tween 80, and 0.3 M NaCl) was added to the 7.6-cm2 areas of inoculated surfaces. The elution buffer was allowed to contact the surface for 10 min. Using a sterile cell scraper (Fisher Scientific, Pittsburgh,PA), the surface was scraped to spread the elution buffer and detach adhered viruses. The elution buffer was then collected from the sur…	Not described	Performed (positiv control)	Performed.		99.9994		Significant differences between surfaces were seen for removal of FCV, with stainless steel surfaces yielding greater removal. In addition, removal of MNV from both surfaces combined was significantly less than removal of FCV and PRD1. The terry bar towel removed significantly fewer viruses than the cellulose/cotton blend and the microfiber. Viscose/polyester textile and cotton textile transferre…
Gibson et al.	2012	MS2 bacteriophage	Phospate buffered saline	Laminate	5.4x10^5 pfu/100uL	Cotton terry bar towel (100% cotton)	Wet	With sterile forceps, a 5-cm2 piece of sterile textile was dampened with high-quality, Milli-Q lab water (Millipore, Billerica, MA) and placed on the 7.6-cm2 surface. The surface was wiped by hand 3 times vertically and 3 times horizontally. Gloves were worn throughout the process and sprayed with 70% ethanol between textiles	1x 4 rounds (2 positive without wiping and 2 negativ one wiped the other not)	600 uL of elution buffer (0.05 M glycine [pH 6.5], 0.1% Tween 80, and 0.3 M NaCl) was added to the 7.6-cm2 areas of inoculated surfaces. The elution buffer was allowed to contact the surface for 10 min. Using a sterile cell scraper (Fisher Scientific, Pittsburgh,PA), the surface was scraped to spread the elution buffer and detach adhered viruses. The elution buffer was then collected from the sur…	Not described	Performed (positiv control)	Performed.		99.9995		Significant differences between surfaces were seen for removal of FCV, with stainless steel surfaces yielding greater removal. In addition, removal of MNV from both surfaces combined was significantly less than removal of FCV and PRD1. The terry bar towel removed significantly fewer viruses than the cellulose/cotton blend and the microfiber. Viscose/polyester textile and cotton textile transferre…
Gibson et al.	2012	MS2 bacteriophage	Phospate buffered saline	Stainless steel	5.4x10^5 pfu/100uL	Wiping textile (cellulose 70%, cotton 30%) 1	Wet	With sterile forceps, a 5-cm2 piece of sterile textile was dampened with high-quality, Milli-Q lab water (Millipore, Billerica, MA) and placed on the 7.6-cm2 surface. The surface was wiped by hand 3 times vertically and 3 times horizontally. Gloves were worn throughout the process and sprayed with 70% ethanol between textiles	1x 4 rounds (2 positive without wiping and 2 negativ one wiped the other not)	600 uL of elution buffer (0.05 M glycine [pH 6.5], 0.1% Tween 80, and 0.3 M NaCl) was added to the 7.6-cm2 areas of inoculated surfaces. The elution buffer was allowed to contact the surface for 10 min. Using a sterile cell scraper (Fisher Scientific, Pittsburgh,PA), the surface was scraped to spread the elution buffer and detach adhered viruses. The elution buffer was then collected from the sur…	Not described	Performed (positiv control)	Performed.		99.9985		Significant differences between surfaces were seen for removal of FCV, with stainless steel surfaces yielding greater removal. In addition, removal of MNV from both surfaces combined was significantly less than removal of FCV and PRD1. The terry bar towel removed significantly fewer viruses than the cellulose/cotton blend and the microfiber. Viscose/polyester textile and cotton textile transferre…
Gibson et al.	2012	MS2 bacteriophage	Phospate buffered saline	Stainless steel	5.4x10^5 pfu/100uL	Wiping textile (cellulose 70%, cotton 30%) 2	Wet	With sterile forceps, a 5-cm2 piece of sterile textile was dampened with high-quality, Milli-Q lab water (Millipore, Billerica, MA) and placed on the 7.6-cm2 surface. The surface was wiped by hand 3 times vertically and 3 times horizontally. Gloves were worn throughout the process and sprayed with 70% ethanol between textiles	1x 4 rounds (2 positive without wiping and 2 negativ one wiped the other not)	600 uL of elution buffer (0.05 M glycine [pH 6.5], 0.1% Tween 80, and 0.3 M NaCl) was added to the 7.6-cm2 areas of inoculated surfaces. The elution buffer was allowed to contact the surface for 10 min. Using a sterile cell scraper (Fisher Scientific, Pittsburgh,PA), the surface was scraped to spread the elution buffer and detach adhered viruses. The elution buffer was then collected from the sur…	Not described	Performed (positiv control)	Performed.		99.9994		Significant differences between surfaces were seen for removal of FCV, with stainless steel surfaces yielding greater removal. In addition, removal of MNV from both surfaces combined was significantly less than removal of FCV and PRD1. The terry bar towel removed significantly fewer viruses than the cellulose/cotton blend and the microfiber. Viscose/polyester textile and cotton textile transferre…
Gibson et al.	2012	MS2 bacteriophage	Phospate buffered saline	Stainless steel	5.4x10^5 pfu/100uL	Microfiber textile	Wet	With sterile forceps, a 5-cm2 piece of sterile textile was dampened with high-quality, Milli-Q lab water (Millipore, Billerica, MA) and placed on the 7.6-cm2 surface. The surface was wiped by hand 3 times vertically and 3 times horizontally. Gloves were worn throughout the process and sprayed with 70% ethanol between textiles	1x 4 rounds (2 positive without wiping and 2 negativ one wiped the other not)	600 uL of elution buffer (0.05 M glycine [pH 6.5], 0.1% Tween 80, and 0.3 M NaCl) was added to the 7.6-cm2 areas of inoculated surfaces. The elution buffer was allowed to contact the surface for 10 min. Using a sterile cell scraper (Fisher Scientific, Pittsburgh,PA), the surface was scraped to spread the elution buffer and detach adhered viruses. The elution buffer was then collected from the sur…	Not described	Performed (positiv control)	Performed.		99.9883		Significant differences between surfaces were seen for removal of FCV, with stainless steel surfaces yielding greater removal. In addition, removal of MNV from both surfaces combined was significantly less than removal of FCV and PRD1. The terry bar towel removed significantly fewer viruses than the cellulose/cotton blend and the microfiber. Viscose/polyester textile and cotton textile transferre…
Gibson et al.	2012	MS2 bacteriophage	Phospate buffered saline	Stainless steel	5.4x10^5 pfu/100uL	Nonwoven wipe (viscose 50%, polyester 50%)	Wet	With sterile forceps, a 5-cm2 piece of sterile textile was dampened with high-quality, Milli-Q lab water (Millipore, Billerica, MA) and placed on the 7.6-cm2 surface. The surface was wiped by hand 3 times vertically and 3 times horizontally. Gloves were worn throughout the process and sprayed with 70% ethanol between textiles	1x 4 rounds (2 positive without wiping and 2 negativ one wiped the other not)	600 uL of elution buffer (0.05 M glycine [pH 6.5], 0.1% Tween 80, and 0.3 M NaCl) was added to the 7.6-cm2 areas of inoculated surfaces. The elution buffer was allowed to contact the surface for 10 min. Using a sterile cell scraper (Fisher Scientific, Pittsburgh,PA), the surface was scraped to spread the elution buffer and detach adhered viruses. The elution buffer was then collected from the sur…	Not described	Performed (positiv control)	Performed.		99.9993		Significant differences between surfaces were seen for removal of FCV, with stainless steel surfaces yielding greater removal. In addition, removal of MNV from both surfaces combined was significantly less than removal of FCV and PRD1. The terry bar towel removed significantly fewer viruses than the cellulose/cotton blend and the microfiber. Viscose/polyester textile and cotton textile transferre…
Gibson et al.	2012	MS2 bacteriophage	Phospate buffered saline	Stainless steel	5.4x10^5 pfu/100uL	Cotton terry bar towel (100% cotton)	Wet	With sterile forceps, a 5-cm2 piece of sterile textile was dampened with high-quality, Milli-Q lab water (Millipore, Billerica, MA) and placed on the 7.6-cm2 surface. The surface was wiped by hand 3 times vertically and 3 times horizontally. Gloves were worn throughout the process and sprayed with 70% ethanol between textiles	1x 4 rounds (2 positive without wiping and 2 negativ one wiped the other not)	600 uL of elution buffer (0.05 M glycine [pH 6.5], 0.1% Tween 80, and 0.3 M NaCl) was added to the 7.6-cm2 areas of inoculated surfaces. The elution buffer was allowed to contact the surface for 10 min. Using a sterile cell scraper (Fisher Scientific, Pittsburgh,PA), the surface was scraped to spread the elution buffer and detach adhered viruses. The elution buffer was then collected from the sur…	Not described	Performed (positiv control)	Performed.		99.9995		Significant differences between surfaces were seen for removal of FCV, with stainless steel surfaces yielding greater removal. In addition, removal of MNV from both surfaces combined was significantly less than removal of FCV and PRD1. The terry bar towel removed significantly fewer viruses than the cellulose/cotton blend and the microfiber. Viscose/polyester textile and cotton textile transferre…
Gibson et al.	2012	PRD1 bacteriophage	Phospate buffered saline	Laminate	1.1x10^6 pfu/100uL	Wiping textile (cellulose 70%, cotton 30%) 1	Wet	With sterile forceps, a 5-cm2 piece of sterile textile was dampened with high-quality, Milli-Q lab water (Millipore, Billerica, MA) and placed on the 7.6-cm2 surface. The surface was wiped by hand 3 times vertically and 3 times horizontally. Gloves were worn throughout the process and sprayed with 70% ethanol between textiles	1x 4 rounds (2 positive without wiping and 2 negativ one wiped the other not)	600 uL of elution buffer (0.05 M glycine [pH 6.5], 0.1% Tween 80, and 0.3 M NaCl) was added to the 7.6-cm2 areas of inoculated surfaces. The elution buffer was allowed to contact the surface for 10 min. Using a sterile cell scraper (Fisher Scientific, Pittsburgh,PA), the surface was scraped to spread the elution buffer and detach adhered viruses. The elution buffer was then collected from the sur…	Not described	Performed (positiv control)	Performed.		99.9877		Significant differences between surfaces were seen for removal of FCV, with stainless steel surfaces yielding greater removal. In addition, removal of MNV from both surfaces combined was significantly less than removal of FCV and PRD1. The terry bar towel removed significantly fewer viruses than the cellulose/cotton blend and the microfiber. Viscose/polyester textile and cotton textile transferre…
Gibson et al.	2012	PRD1 bacteriophage	Phospate buffered saline	Laminate	1.1x10^6 pfu/100uL	Wiping textile (cellulose 70%, cotton 30%) 2	Wet	With sterile forceps, a 5-cm2 piece of sterile textile was dampened with high-quality, Milli-Q lab water (Millipore, Billerica, MA) and placed on the 7.6-cm2 surface. The surface was wiped by hand 3 times vertically and 3 times horizontally. Gloves were worn throughout the process and sprayed with 70% ethanol between textiles	1x 4 rounds (2 positive without wiping and 2 negativ one wiped the other not)	600 uL of elution buffer (0.05 M glycine [pH 6.5], 0.1% Tween 80, and 0.3 M NaCl) was added to the 7.6-cm2 areas of inoculated surfaces. The elution buffer was allowed to contact the surface for 10 min. Using a sterile cell scraper (Fisher Scientific, Pittsburgh,PA), the surface was scraped to spread the elution buffer and detach adhered viruses. The elution buffer was then collected from the sur…	Not described	Performed (positiv control)	Performed.		99.9902		Significant differences between surfaces were seen for removal of FCV, with stainless steel surfaces yielding greater removal. In addition, removal of MNV from both surfaces combined was significantly less than removal of FCV and PRD1. The terry bar towel removed significantly fewer viruses than the cellulose/cotton blend and the microfiber. Viscose/polyester textile and cotton textile transferre…
Gibson et al.	2012	PRD1 bacteriophage	Phospate buffered saline	Laminate	1.1x10^6 pfu/100uL	Microfiber textile	Wet	With sterile forceps, a 5-cm2 piece of sterile textile was dampened with high-quality, Milli-Q lab water (Millipore, Billerica, MA) and placed on the 7.6-cm2 surface. The surface was wiped by hand 3 times vertically and 3 times horizontally. Gloves were worn throughout the process and sprayed with 70% ethanol between textiles	1x 4 rounds (2 positive without wiping and 2 negativ one wiped the other not)	600 uL of elution buffer (0.05 M glycine [pH 6.5], 0.1% Tween 80, and 0.3 M NaCl) was added to the 7.6-cm2 areas of inoculated surfaces. The elution buffer was allowed to contact the surface for 10 min. Using a sterile cell scraper (Fisher Scientific, Pittsburgh,PA), the surface was scraped to spread the elution buffer and detach adhered viruses. The elution buffer was then collected from the sur…	Not described	Performed (positiv control)	Performed.		99.9961		Significant differences between surfaces were seen for removal of FCV, with stainless steel surfaces yielding greater removal. In addition, removal of MNV from both surfaces combined was significantly less than removal of FCV and PRD1. The terry bar towel removed significantly fewer viruses than the cellulose/cotton blend and the microfiber. Viscose/polyester textile and cotton textile transferre…
Gibson et al.	2012	PRD1 bacteriophage	Phospate buffered saline	Laminate	1.1x10^6 pfu/100uL	Nonwoven wipe (viscose 50%, polyester 50%)	Wet	With sterile forceps, a 5-cm2 piece of sterile textile was dampened with high-quality, Milli-Q lab water (Millipore, Billerica, MA) and placed on the 7.6-cm2 surface. The surface was wiped by hand 3 times vertically and 3 times horizontally. Gloves were worn throughout the process and sprayed with 70% ethanol between textiles	1x 4 rounds (2 positive without wiping and 2 negativ one wiped the other not)	600 uL of elution buffer (0.05 M glycine [pH 6.5], 0.1% Tween 80, and 0.3 M NaCl) was added to the 7.6-cm2 areas of inoculated surfaces. The elution buffer was allowed to contact the surface for 10 min. Using a sterile cell scraper (Fisher Scientific, Pittsburgh,PA), the surface was scraped to spread the elution buffer and detach adhered viruses. The elution buffer was then collected from the sur…	Not described	Performed (positiv control)	Performed.		99.9938		Significant differences between surfaces were seen for removal of FCV, with stainless steel surfaces yielding greater removal. In addition, removal of MNV from both surfaces combined was significantly less than removal of FCV and PRD1. The terry bar towel removed significantly fewer viruses than the cellulose/cotton blend and the microfiber. Viscose/polyester textile and cotton textile transferre…
Gibson et al.	2012	PRD1 bacteriophage	Phospate buffered saline	Laminate	1.1x10^6 pfu/100uL	Cotton terry bar towel (100% cotton)	Wet	With sterile forceps, a 5-cm2 piece of sterile textile was dampened with high-quality, Milli-Q lab water (Millipore, Billerica, MA) and placed on the 7.6-cm2 surface. The surface was wiped by hand 3 times vertically and 3 times horizontally. Gloves were worn throughout the process and sprayed with 70% ethanol between textiles	1x 4 rounds (2 positive without wiping and 2 negativ one wiped the other not)	600 uL of elution buffer (0.05 M glycine [pH 6.5], 0.1% Tween 80, and 0.3 M NaCl) was added to the 7.6-cm2 areas of inoculated surfaces. The elution buffer was allowed to contact the surface for 10 min. Using a sterile cell scraper (Fisher Scientific, Pittsburgh,PA), the surface was scraped to spread the elution buffer and detach adhered viruses. The elution buffer was then collected from the sur…	Not described	Performed (positiv control)	Performed.		99.9975		Significant differences between surfaces were seen for removal of FCV, with stainless steel surfaces yielding greater removal. In addition, removal of MNV from both surfaces combined was significantly less than removal of FCV and PRD1. The terry bar towel removed significantly fewer viruses than the cellulose/cotton blend and the microfiber. Viscose/polyester textile and cotton textile transferre…
Gibson et al.	2012	PRD1 bacteriophage	Phospate buffered saline	Stainless steel	1.1x10^6 pfu/100uL	Wiping textile (cellulose 70%, cotton 30%) 1	Wet	With sterile forceps, a 5-cm2 piece of sterile textile was dampened with high-quality, Milli-Q lab water (Millipore, Billerica, MA) and placed on the 7.6-cm2 surface. The surface was wiped by hand 3 times vertically and 3 times horizontally. Gloves were worn throughout the process and sprayed with 70% ethanol between textiles	1x 4 rounds (2 positive without wiping and 2 negativ one wiped the other not)	600 uL of elution buffer (0.05 M glycine [pH 6.5], 0.1% Tween 80, and 0.3 M NaCl) was added to the 7.6-cm2 areas of inoculated surfaces. The elution buffer was allowed to contact the surface for 10 min. Using a sterile cell scraper (Fisher Scientific, Pittsburgh,PA), the surface was scraped to spread the elution buffer and detach adhered viruses. The elution buffer was then collected from the sur…	Not described	Performed (positiv control)	Performed.		99.9877		Significant differences between surfaces were seen for removal of FCV, with stainless steel surfaces yielding greater removal. In addition, removal of MNV from both surfaces combined was significantly less than removal of FCV and PRD1. The terry bar towel removed significantly fewer viruses than the cellulose/cotton blend and the microfiber. Viscose/polyester textile and cotton textile transferre…
Gibson et al.	2012	PRD1 bacteriophage	Phospate buffered saline	Stainless steel	1.1x10^6 pfu/100uL	Wiping textile (cellulose 70%, cotton 30%) 2	Wet	With sterile forceps, a 5-cm2 piece of sterile textile was dampened with high-quality, Milli-Q lab water (Millipore, Billerica, MA) and placed on the 7.6-cm2 surface. The surface was wiped by hand 3 times vertically and 3 times horizontally. Gloves were worn throughout the process and sprayed with 70% ethanol between textiles	1x 4 rounds (2 positive without wiping and 2 negativ one wiped the other not)	600 uL of elution buffer (0.05 M glycine [pH 6.5], 0.1% Tween 80, and 0.3 M NaCl) was added to the 7.6-cm2 areas of inoculated surfaces. The elution buffer was allowed to contact the surface for 10 min. Using a sterile cell scraper (Fisher Scientific, Pittsburgh,PA), the surface was scraped to spread the elution buffer and detach adhered viruses. The elution buffer was then collected from the sur…	Not described	Performed (positiv control)	Performed.		99.9902		Significant differences between surfaces were seen for removal of FCV, with stainless steel surfaces yielding greater removal. In addition, removal of MNV from both surfaces combined was significantly less than removal of FCV and PRD1. The terry bar towel removed significantly fewer viruses than the cellulose/cotton blend and the microfiber. Viscose/polyester textile and cotton textile transferre…
Gibson et al.	2012	PRD1 bacteriophage	Phospate buffered saline	Stainless steel	1.1x10^6 pfu/100uL	Microfiber textile	Wet	With sterile forceps, a 5-cm2 piece of sterile textile was dampened with high-quality, Milli-Q lab water (Millipore, Billerica, MA) and placed on the 7.6-cm2 surface. The surface was wiped by hand 3 times vertically and 3 times horizontally. Gloves were worn throughout the process and sprayed with 70% ethanol between textiles	1x 4 rounds (2 positive without wiping and 2 negativ one wiped the other not)	600 uL of elution buffer (0.05 M glycine [pH 6.5], 0.1% Tween 80, and 0.3 M NaCl) was added to the 7.6-cm2 areas of inoculated surfaces. The elution buffer was allowed to contact the surface for 10 min. Using a sterile cell scraper (Fisher Scientific, Pittsburgh,PA), the surface was scraped to spread the elution buffer and detach adhered viruses. The elution buffer was then collected from the sur…	Not described	Performed (positiv control)	Performed.		99.9951		Significant differences between surfaces were seen for removal of FCV, with stainless steel surfaces yielding greater removal. In addition, removal of MNV from both surfaces combined was significantly less than removal of FCV and PRD1. The terry bar towel removed significantly fewer viruses than the cellulose/cotton blend and the microfiber. Viscose/polyester textile and cotton textile transferre…
Gibson et al.	2012	PRD1 bacteriophage	Phospate buffered saline	Stainless steel	1.1x10^6 pfu/100uL	Nonwoven wipe (viscose 50%, polyester 50%)	Wet	With sterile forceps, a 5-cm2 piece of sterile textile was dampened with high-quality, Milli-Q lab water (Millipore, Billerica, MA) and placed on the 7.6-cm2 surface. The surface was wiped by hand 3 times vertically and 3 times horizontally. Gloves were worn throughout the process and sprayed with 70% ethanol between textiles	1x 4 rounds (2 positive without wiping and 2 negativ one wiped the other not)	600 uL of elution buffer (0.05 M glycine [pH 6.5], 0.1% Tween 80, and 0.3 M NaCl) was added to the 7.6-cm2 areas of inoculated surfaces. The elution buffer was allowed to contact the surface for 10 min. Using a sterile cell scraper (Fisher Scientific, Pittsburgh,PA), the surface was scraped to spread the elution buffer and detach adhered viruses. The elution buffer was then collected from the sur…	Not described	Performed (positiv control)	Performed.		99.9902		Significant differences between surfaces were seen for removal of FCV, with stainless steel surfaces yielding greater removal. In addition, removal of MNV from both surfaces combined was significantly less than removal of FCV and PRD1. The terry bar towel removed significantly fewer viruses than the cellulose/cotton blend and the microfiber. Viscose/polyester textile and cotton textile transferre…
Gibson et al.	2012	PRD1 bacteriophage	Phospate buffered saline	Stainless steel	1.1x10^6 pfu/100uL	Cotton terry bar towel (100% cotton)	Wet	With sterile forceps, a 5-cm2 piece of sterile textile was dampened with high-quality, Milli-Q lab water (Millipore, Billerica, MA) and placed on the 7.6-cm2 surface. The surface was wiped by hand 3 times vertically and 3 times horizontally. Gloves were worn throughout the process and sprayed with 70% ethanol between textiles	1x 4 rounds (2 positive without wiping and 2 negativ one wiped the other not)	600 uL of elution buffer (0.05 M glycine [pH 6.5], 0.1% Tween 80, and 0.3 M NaCl) was added to the 7.6-cm2 areas of inoculated surfaces. The elution buffer was allowed to contact the surface for 10 min. Using a sterile cell scraper (Fisher Scientific, Pittsburgh,PA), the surface was scraped to spread the elution buffer and detach adhered viruses. The elution buffer was then collected from the sur…	Not described	Performed (positiv control)	Performed.		99.9969		Significant differences between surfaces were seen for removal of FCV, with stainless steel surfaces yielding greater removal. In addition, removal of MNV from both surfaces combined was significantly less than removal of FCV and PRD1. The terry bar towel removed significantly fewer viruses than the cellulose/cotton blend and the microfiber. Viscose/polyester textile and cotton textile transferre…
Gibson et al.	2012	Feline calicivirus, MS2 bacteriophage and PRD1 bacteriophage (MNV could not be considered for the results)	Phospate buffered saline	Wiping textile (cellulose 70%, cotton 30%) 1	4 x 10^5 to 10^6 pfu/100uL (mix of MS2,PRD,MNV and FCV) they dempened 5cm2 of cleaning textile	Laminate	Wet	A 5-cm2 piece of sterile textile was dampened with high-quality, Milli-Q lab water (Millipore, Billerica, MA). The virus cocktail was allowed to equilibrate to the textile for 1 min and then placed on the 7.6-cm2 surface. The surface was wiped by hand 3 times vertically and 3 times horizontally. Gloves were worn throughout the process and sprayed with 70% ethanol between textiles	1x 2 rounds (2 positive rounds one with an the other without wiping )	For elution of viruses from cleaning textiles, the textiles (5-cm2 pieces) were placed in 50-ml polypropylene tubes containing 20 ml of elution buffer. The tubes containing textiles were processed at room temperature for 30 min with shaking at 150 rpm. After shaking, the elution buffer containing viruses from the textiles was removed from the tube and placed in a new 50-ml polypropylene tube.	Not described	Performed (positiv control)	Performed.		0.000630957		Significant differences between surfaces were seen for removal of FCV, with stainless steel surfaces yielding greater removal. In addition, removal of MNV from both surfaces combined was significantly less than removal of FCV and PRD1. The terry bar towel removed significantly fewer viruses than the cellulose/cotton blend and the microfiber. Viscose/polyester textile and cotton textile transferre…
Gibson et al.	2012	Feline calicivirus, MS2 bacteriophage and PRD1 bacteriophage (MNV could not be considered for the results)	Phospate buffered saline	Wiping textile (cellulose 70%, cotton 30%) 2	4 x 10^5 to 10^6 pfu/100uL (mix of MS2,PRD,MNV and FCV) they dempened 5cm2 of cleaning textile	Laminate	Wet	With sterile forceps, a 5-cm2 piece of sterile textile was dampened with high-quality, Milli-Q lab water (Millipore, Billerica, MA) and placed on the 7.6-cm2 surface. The surface was wiped by hand 3 times vertically and 3 times horizontally. Gloves were worn throughout the process and sprayed with 70% ethanol between textiles	1x 2 rounds (2 positive rounds one with an the other without wiping )	For elution of viruses from cleaning textiles, the textiles (5-cm2 pieces) were placed in 50-ml polypropylene tubes containing 20 ml of elution buffer. The tubes containing textiles were processed at room temperature for 30 min with shaking at 150 rpm. After shaking, the elution buffer containing viruses from the textiles was removed from the tube and placed in a new 50-ml polypropylene tube.	Not described	Performed (positiv control)	Performed.		0.000398107		Significant differences between surfaces were seen for removal of FCV, with stainless steel surfaces yielding greater removal. In addition, removal of MNV from both surfaces combined was significantly less than removal of FCV and PRD1. The terry bar towel removed significantly fewer viruses than the cellulose/cotton blend and the microfiber. Viscose/polyester textile and cotton textile transferre…
Gibson et al.	2012	Feline calicivirus, MS2 bacteriophage and PRD1 bacteriophage (MNV could not be considered for the results)	Phospate buffered saline	Microfiber textile	4 x 10^5 to 10^6 pfu/100uL (mix of MS2,PRD,MNV and FCV) they dempened 5cm2 of cleaning textile	Laminate	Wet	With sterile forceps, a 5-cm2 piece of sterile textile was dampened with high-quality, Milli-Q lab water (Millipore, Billerica, MA) and placed on the 7.6-cm2 surface. The surface was wiped by hand 3 times vertically and 3 times horizontally. Gloves were worn throughout the process and sprayed with 70% ethanol between textiles	1x 2 rounds (2 positive rounds one with an the other without wiping )	For elution of viruses from cleaning textiles, the textiles (5-cm2 pieces) were placed in 50-ml polypropylene tubes containing 20 ml of elution buffer. The tubes containing textiles were processed at room temperature for 30 min with shaking at 150 rpm. After shaking, the elution buffer containing viruses from the textiles was removed from the tube and placed in a new 50-ml polypropylene tube.	Not described	Performed (positiv control)	Performed.		0.00158489		Significant differences between surfaces were seen for removal of FCV, with stainless steel surfaces yielding greater removal. In addition, removal of MNV from both surfaces combined was significantly less than removal of FCV and PRD1. The terry bar towel removed significantly fewer viruses than the cellulose/cotton blend and the microfiber. Viscose/polyester textile and cotton textile transferre…
Gibson et al.	2012	Feline calicivirus, MS2 bacteriophage and PRD1 bacteriophage (MNV could not be considered for the results)	Phospate buffered saline	Nonwoven wipe (viscose 50%, polyester 50%)	4 x 10^5 to 10^6 pfu/100uL (mix of MS2,PRD,MNV and FCV) they dempened 5cm2 of cleaning textile	Laminate	Wet	With sterile forceps, a 5-cm2 piece of sterile textile was dampened with high-quality, Milli-Q lab water (Millipore, Billerica, MA) and placed on the 7.6-cm2 surface. The surface was wiped by hand 3 times vertically and 3 times horizontally. Gloves were worn throughout the process and sprayed with 70% ethanol between textiles	1x 2 rounds (2 positive rounds one with an the other without wiping )	For elution of viruses from cleaning textiles, the textiles (5-cm2 pieces) were placed in 50-ml polypropylene tubes containing 20 ml of elution buffer. The tubes containing textiles were processed at room temperature for 30 min with shaking at 150 rpm. After shaking, the elution buffer containing viruses from the textiles was removed from the tube and placed in a new 50-ml polypropylene tube.	Not described	Performed (positiv control)	Performed.		0.1		Significant differences between surfaces were seen for removal of FCV, with stainless steel surfaces yielding greater removal. In addition, removal of MNV from both surfaces combined was significantly less than removal of FCV and PRD1. The terry bar towel removed significantly fewer viruses than the cellulose/cotton blend and the microfiber. Viscose/polyester textile and cotton textile transferre…
Gibson et al.	2012	Feline calicivirus, MS2 bacteriophage and PRD1 bacteriophage (MNV could not be considered for the results)	Phospate buffered saline	Cotton terry bar towel (100% cotton)	4 x 10^5 to 10^6 pfu/100uL (mix of MS2,PRD,MNV and FCV) they dempened 5cm2 of cleaning textile	Laminate	Wet	With sterile forceps, a 5-cm2 piece of sterile textile was dampened with high-quality, Milli-Q lab water (Millipore, Billerica, MA) and placed on the 7.6-cm2 surface. The surface was wiped by hand 3 times vertically and 3 times horizontally. Gloves were worn throughout the process and sprayed with 70% ethanol between textiles	1x 2 rounds (2 positive rounds one with an the other without wiping )	For elution of viruses from cleaning textiles, the textiles (5-cm2 pieces) were placed in 50-ml polypropylene tubes containing 20 ml of elution buffer. The tubes containing textiles were processed at room temperature for 30 min with shaking at 150 rpm. After shaking, the elution buffer containing viruses from the textiles was removed from the tube and placed in a new 50-ml polypropylene tube.	Not described	Performed (positiv control)	Performed.		0.158489		Significant differences between surfaces were seen for removal of FCV, with stainless steel surfaces yielding greater removal. In addition, removal of MNV from both surfaces combined was significantly less than removal of FCV and PRD1. The terry bar towel removed significantly fewer viruses than the cellulose/cotton blend and the microfiber. Viscose/polyester textile and cotton textile transferre…
Gibson et al.	2012	Feline calicivirus, MS2 bacteriophage and PRD1 bacteriophage (MNV could not be considered for the results)	Phospate buffered saline	Wiping textile (cellulose 70%, cotton 30%) 1	4 x 10^5 to 10^6 pfu/100uL (mix of MS2,PRD,MNV and FCV) they dempened 5cm2 of cleaning textile	Stainless steel	Wet	With sterile forceps, a 5-cm2 piece of sterile textile was dampened with high-quality, Milli-Q lab water (Millipore, Billerica, MA) and placed on the 7.6-cm2 surface. The surface was wiped by hand 3 times vertically and 3 times horizontally. Gloves were worn throughout the process and sprayed with 70% ethanol between textiles	1x 2 rounds (2 positive rounds one with an the other without wiping )	For elution of viruses from cleaning textiles, the textiles (5-cm2 pieces) were placed in 50-ml polypropylene tubes containing 20 ml of elution buffer. The tubes containing textiles were processed at room temperature for 30 min with shaking at 150 rpm. After shaking, the elution buffer containing viruses from the textiles was removed from the tube and placed in a new 50-ml polypropylene tube.	Not described	Performed (positiv control)	Performed.		0.000794328		Significant differences between surfaces were seen for removal of FCV, with stainless steel surfaces yielding greater removal. In addition, removal of MNV from both surfaces combined was significantly less than removal of FCV and PRD1. The terry bar towel removed significantly fewer viruses than the cellulose/cotton blend and the microfiber. Viscose/polyester textile and cotton textile transferre…
Gibson et al.	2012	Feline calicivirus, MS2 bacteriophage and PRD1 bacteriophage (MNV could not be considered for the results)	Phospate buffered saline	Wiping textile (cellulose 70%, cotton 30%) 2	4 x 10^5 to 10^6 pfu/100uL (mix of MS2,PRD,MNV and FCV) they dempened 5cm2 of cleaning textile	Stainless steel	Wet	With sterile forceps, a 5-cm2 piece of sterile textile was dampened with high-quality, Milli-Q lab water (Millipore, Billerica, MA) and placed on the 7.6-cm2 surface. The surface was wiped by hand 3 times vertically and 3 times horizontally. Gloves were worn throughout the process and sprayed with 70% ethanol between textiles	1x 2 rounds (2 positive rounds one with an the other without wiping )	For elution of viruses from cleaning textiles, the textiles (5-cm2 pieces) were placed in 50-ml polypropylene tubes containing 20 ml of elution buffer. The tubes containing textiles were processed at room temperature for 30 min with shaking at 150 rpm. After shaking, the elution buffer containing viruses from the textiles was removed from the tube and placed in a new 50-ml polypropylene tube.	Not described	Performed (positiv control)	Performed.		0.00501187		Significant differences between surfaces were seen for removal of FCV, with stainless steel surfaces yielding greater removal. In addition, removal of MNV from both surfaces combined was significantly less than removal of FCV and PRD1. The terry bar towel removed significantly fewer viruses than the cellulose/cotton blend and the microfiber. Viscose/polyester textile and cotton textile transferre…
Gibson et al.	2012	Feline calicivirus, MS2 bacteriophage and PRD1 bacteriophage (MNV could not be considered for the results)	Phospate buffered saline	Microfiber textile	4 x 10^5 to 10^6 pfu/100uL (mix of MS2,PRD,MNV and FCV) they dempened 5cm2 of cleaning textile	Stainless steel	Wet	With sterile forceps, a 5-cm2 piece of sterile textile was dampened with high-quality, Milli-Q lab water (Millipore, Billerica, MA) and placed on the 7.6-cm2 surface. The surface was wiped by hand 3 times vertically and 3 times horizontally. Gloves were worn throughout the process and sprayed with 70% ethanol between textiles	1x 2 rounds (2 positive rounds one with an the other without wiping )	For elution of viruses from cleaning textiles, the textiles (5-cm2 pieces) were placed in 50-ml polypropylene tubes containing 20 ml of elution buffer. The tubes containing textiles were processed at room temperature for 30 min with shaking at 150 rpm. After shaking, the elution buffer containing viruses from the textiles was removed from the tube and placed in a new 50-ml polypropylene tube.	Not described	Performed (positiv control)	Performed.		0.00398107		Significant differences between surfaces were seen for removal of FCV, with stainless steel surfaces yielding greater removal. In addition, removal of MNV from both surfaces combined was significantly less than removal of FCV and PRD1. The terry bar towel removed significantly fewer viruses than the cellulose/cotton blend and the microfiber. Viscose/polyester textile and cotton textile transferre…
Gibson et al.	2012	Feline calicivirus, MS2 bacteriophage and PRD1 bacteriophage (MNV could not be considered for the results)	Phospate buffered saline	Nonwoven wipe (viscose 50%, polyester 50%)	4 x 10^5 to 10^6 pfu/100uL (mix of MS2,PRD,MNV and FCV) they dempened 5cm2 of cleaning textile	Stainless steel	Wet	With sterile forceps, a 5-cm2 piece of sterile textile was dampened with high-quality, Milli-Q lab water (Millipore, Billerica, MA) and placed on the 7.6-cm2 surface. The surface was wiped by hand 3 times vertically and 3 times horizontally. Gloves were worn throughout the process and sprayed with 70% ethanol between textiles	1x 2 rounds (2 positive rounds one with an the other without wiping )	For elution of viruses from cleaning textiles, the textiles (5-cm2 pieces) were placed in 50-ml polypropylene tubes containing 20 ml of elution buffer. The tubes containing textiles were processed at room temperature for 30 min with shaking at 150 rpm. After shaking, the elution buffer containing viruses from the textiles was removed from the tube and placed in a new 50-ml polypropylene tube.	Not described	Performed (positiv control)	Performed.		0.0794328		Significant differences between surfaces were seen for removal of FCV, with stainless steel surfaces yielding greater removal. In addition, removal of MNV from both surfaces combined was significantly less than removal of FCV and PRD1. The terry bar towel removed significantly fewer viruses than the cellulose/cotton blend and the microfiber. Viscose/polyester textile and cotton textile transferre…
Gibson et al.	2012	Feline calicivirus, MS2 bacteriophage and PRD1 bacteriophage (MNV could not be considered for the results)	Phospate buffered saline	Cotton terry bar towel (100% cotton)	4 x 10^5 to 10^6 pfu/100uL (mix of MS2,PRD,MNV and FCV) they dempened 5cm2 of cleaning textile	Stainless steel	Wet	With sterile forceps, a 5-cm2 piece of sterile textile was dampened with high-quality, Milli-Q lab water (Millipore, Billerica, MA) and placed on the 7.6-cm2 surface. The surface was wiped by hand 3 times vertically and 3 times horizontally. Gloves were worn throughout the process and sprayed with 70% ethanol between textiles	1x 2 rounds (2 positive rounds one with an the other without wiping )	For elution of viruses from cleaning textiles, the textiles (5-cm2 pieces) were placed in 50-ml polypropylene tubes containing 20 ml of elution buffer. The tubes containing textiles were processed at room temperature for 30 min with shaking at 150 rpm. After shaking, the elution buffer containing viruses from the textiles was removed from the tube and placed in a new 50-ml polypropylene tube.	Not described	Performed (positiv control)	Performed.		0.0398107		Significant differences between surfaces were seen for removal of FCV, with stainless steel surfaces yielding greater removal. In addition, removal of MNV from both surfaces combined was significantly less than removal of FCV and PRD1. The terry bar towel removed significantly fewer viruses than the cellulose/cotton blend and the microfiber. Viscose/polyester textile and cotton textile transferre…
Knobben et al.	2006	S. aureus	Saline 0.9%	Glove (latex) moist	1x10^8 cells/ml	Theatre gown (polyester 100%)	Room temperature	Contact time of 10s with 1kg/cm2 pressure with friction 10 half circles of rotation	1	sample of each material was put in 20mL of sterile 0.9% saline and sonicated in a water bath for 30s at 150W,after which serialdilutions were made (1, 10, 50, and100 times)	plated on TSB agar. Plates were left to incubate at 37°C for 24h under aerobic conditions for the S. coccal strains and for 48h under anaerobic conditions for P.acnes	Performed	Perfomed			70	When the donor surface is allowed to dry prior to transfer, transfer percentages decrease significantly for all nine transfer pathways and all three bacterial strains when compared to moist surfaces without friction. The application of friction increases bacterial transfer from one material to another. Transfer percentage from stainless steel is higher than from theat gown (polyester textile). Tr…
Knobben et al.	2006	S. aureus	Saline 0.9%	Glove (latex) moist	1x10^8 cells/ml	Theatre gown (polyester 100%)	Room temperature	Contact time of 10s with 1kg/cm2 pressure without friction	1	sample of each material was put in 20mL of sterile 0.9% saline and sonicated in a water bath for 30s at 150W,after which serialdilutions were made (1, 10, 50, and100 times)	plated on TSB agar. Plates were left to incubate at 37°C for 24h under aerobic conditions for the S. coccal strains and for 48h under anaerobic conditions for P.acnes	Performed	Perfomed	40 (+/-9)			When the donor surface is allowed to dry prior to transfer, transfer percentages decrease significantly for all nine transfer pathways and all three bacterial strains when compared to moist surfaces without friction. The application of friction increases bacterial transfer from one material to another. Transfer percentage from stainless steel is higher than from theat gown (polyester textile). Tr…
Knobben et al.	2006	S. aureus	Saline 0.9%	Glove (latex) dry	1x10^8 cells/ml	Theatre gown (polyester 100%)	Room temperature	Contact time of 10s with 1kg/cm2 pressure	1	sample of each material was put in 20mL of sterile 0.9% saline and sonicated in a water bath for 30s at 150W,after which serialdilutions were made (1, 10, 50, and100 times)	plated on TSB agar. Plates were left to incubate at 37°C for 24h under aerobic conditions for the S. coccal strains and for 48h under anaerobic conditions for P.acnes	Performed	Perfomed			25	When the donor surface is allowed to dry prior to transfer, transfer percentages decrease significantly for all nine transfer pathways and all three bacterial strains when compared to moist surfaces without friction. The application of friction increases bacterial transfer from one material to another. Transfer percentage from stainless steel is higher than from theat gown (polyester textile). Tr…
Knobben et al.	2006	S. aureus	Saline 0.9%	Stainless steel (Broach) moist	1x10^8 cells/ml	Theatre gown (polyester 100%)	Room temperature	Contact time of 10s with 1kg/cm2 pressure with friction 10 half circles of rotation		sample of each material was put in 20mL of sterile 0.9% saline and sonicated in a water bath for 30s at 150W,after which serialdilutions were made (1, 10, 50, and100 times)	plated on TSB agar. Plates were left to incubate at 37°C for 24h under aerobic conditions for the S. coccal strains and for 48h under anaerobic conditions for P.acnes	Performed	Perfomed			50	When the donor surface is allowed to dry prior to transfer, transfer percentages decrease significantly for all nine transfer pathways and all three bacterial strains when compared to moist surfaces without friction. The application of friction increases bacterial transfer from one material to another. Transfer percentage from stainless steel is higher than from theat gown (polyester textile). Tr…
Knobben et al.	2006	S. aureus	Saline 0.9%	Stainless steel (Broach) moist	1x10^8 cells/ml	Theatre gown (polyester 100%)	Room temperature	Contact time of 10s with 1kg/cm2 pressure without friction		sample of each material was put in 20mL of sterile 0.9% saline and sonicated in a water bath for 30s at 150W,after which serialdilutions were made (1, 10, 50, and100 times)	plated on TSB agar. Plates were left to incubate at 37°C for 24h under aerobic conditions for the S. coccal strains and for 48h under anaerobic conditions for P.acnes	Performed	Perfomed	29 (+/- 8)			When the donor surface is allowed to dry prior to transfer, transfer percentages decrease significantly for all nine transfer pathways and all three bacterial strains when compared to moist surfaces without friction. The application of friction increases bacterial transfer from one material to another. Transfer percentage from stainless steel is higher than from theat gown (polyester textile). Tr…
Knobben et al.	2006	S. aureus	Saline 0.9%	Stainless steel (Broach) dry	1x10^8 cells/ml	Theatre gown (polyester 100%)	Room temperature	Contact time of 10s with 1kg/cm2 pressure without friction		sample of each material was put in 20mL of sterile 0.9% saline and sonicated in a water bath for 30s at 150W,after which serialdilutions were made (1, 10, 50, and100 times)	plated on TSB agar. Plates were left to incubate at 37°C for 24h under aerobic conditions for the S. coccal strains and for 48h under anaerobic conditions for P.acnes	Performed	Perfomed			20	When the donor surface is allowed to dry prior to transfer, transfer percentages decrease significantly for all nine transfer pathways and all three bacterial strains when compared to moist surfaces without friction. The application of friction increases bacterial transfer from one material to another. Transfer percentage from stainless steel is higher than from theat gown (polyester textile). Tr…
Knobben et al.	2006	S. aureus	Saline 0.9%	Theater gown (polyester textile) moist	1x10^8 cells/ml	Glove (latex)	Room temperature	Contact time of 10s with 1kg/cm2 pressure with friction 10 half circles of rotation		sample of each material was put in 20mL of sterile 0.9% saline and sonicated in a water bath for 30s at 150W,after which serialdilutions were made (1, 10, 50, and100 times)	plated on TSB agar. Plates were left to incubate at 37°C for 24h under aerobic conditions for the S. coccal strains and for 48h under anaerobic conditions for P.acnes	Performed	Perfomed			71	When the donor surface is allowed to dry prior to transfer, transfer percentages decrease significantly for all nine transfer pathways and all three bacterial strains when compared to moist surfaces without friction. The application of friction increases bacterial transfer from one material to another. Transfer percentage from stainless steel is higher than from theat gown (polyester textile). Tr…
Knobben et al.	2006	S. aureus	Saline 0.9%	Theater gown (polyester textile) moist	1x10^8 cells/ml	Glove (latex)	Room temperature	Contact time of 10s with 1kg/cm2 pressure without friction		sample of each material was put in 20mL of sterile 0.9% saline and sonicated in a water bath for 30s at 150W,after which serialdilutions were made (1, 10, 50, and100 times)	plated on TSB agar. Plates were left to incubate at 37°C for 24h under aerobic conditions for the S. coccal strains and for 48h under anaerobic conditions for P.acnes	Performed	Perfomed	28 (+/- 5)			When the donor surface is allowed to dry prior to transfer, transfer percentages decrease significantly for all nine transfer pathways and all three bacterial strains when compared to moist surfaces without friction. The application of friction increases bacterial transfer from one material to another. Transfer percentage from stainless steel is higher than from theat gown (polyester textile). Tr…
Knobben et al.	2006	S. aureus	Saline 0.9%	Theater gown (polyester textile) dry	1x10^8 cells/ml	Glove (latex)	Room temperature	Contact time of 10s with 1kg/cm2 pressure without friction		sample of each material was put in 20mL of sterile 0.9% saline and sonicated in a water bath for 30s at 150W,after which serialdilutions were made (1, 10, 50, and100 times)	plated on TSB agar. Plates were left to incubate at 37°C for 24h under aerobic conditions for the S. coccal strains and for 48h under anaerobic conditions for P.acnes	Performed	Perfomed			20	When the donor surface is allowed to dry prior to transfer, transfer percentages decrease significantly for all nine transfer pathways and all three bacterial strains when compared to moist surfaces without friction. The application of friction increases bacterial transfer from one material to another. Transfer percentage from stainless steel is higher than from theat gown (polyester textile). Tr…
Knobben et al.	2006	S. aureus	Saline 0.9%	Theater gown (polyester textile) moist	1x10^8 cells/ml	Broach (stainless steel)	Room temperature	Contact time of 10s with 1kg/cm2 pressure without friction		sample of each material was put in 20mL of sterile 0.9% saline and sonicated in a water bath for 30s at 150W,after which serialdilutions were made (1, 10, 50, and100 times)	plated on TSB agar. Plates were left to incubate at 37°C for 24h under aerobic conditions for the S. coccal strains and for 48h under anaerobic conditions for P.acnes	Performed	Perfomed	23 (+/- 6)			When the donor surface is allowed to dry prior to transfer, transfer percentages decrease significantly for all nine transfer pathways and all three bacterial strains when compared to moist surfaces without friction. The application of friction increases bacterial transfer from one material to another. Transfer percentage from stainless steel is higher than from theat gown (polyester textile). Tr…
Knobben et al.	2006	S. aureus	Saline 0.9%	Theater gown (polyester textile) dry	1x10^8 cells/ml	Broach (stainless steel)	Room temperature	Contact time of 10s with 1kg/cm2 pressure without friction		sample of each material was put in 20mL of sterile 0.9% saline and sonicated in a water bath for 30s at 150W,after which serialdilutions were made (1, 10, 50, and100 times)	plated on TSB agar. Plates were left to incubate at 37°C for 24h under aerobic conditions for the S. coccal strains and for 48h under anaerobic conditions for P.acnes	Performed	Perfomed			12	When the donor surface is allowed to dry prior to transfer, transfer percentages decrease significantly for all nine transfer pathways and all three bacterial strains when compared to moist surfaces without friction. The application of friction increases bacterial transfer from one material to another. Transfer percentage from stainless steel is higher than from theat gown (polyester textile). Tr…
Knobben et al.	2006	S. epidermidis	Saline 0.9%	Glove (latex) moist	1x10^8 cells/ml	Theatre gown (polyester 100%)	Room temperature	Contact time of 10s with 1kg/cm2 pressure with friction 10 half circles of rotation		sample of each material was put in 20mL of sterile 0.9% saline and sonicated in a water bath for 30s at 150W,after which serialdilutions were made (1, 10, 50, and100 times)	plated on TSB agar. Plates were left to incubate at 37°C for 24h under aerobic conditions for the S. coccal strains and for 48h under anaerobic conditions for P.acnes	Performed	Perfomed			80	When the donor surface is allowed to dry prior to transfer, transfer percentages decrease significantly for all nine transfer pathways and all three bacterial strains when compared to moist surfaces without friction. The application of friction increases bacterial transfer from one material to another. Transfer percentage from stainless steel is higher than from theat gown (polyester textile). Tr…
Knobben et al.	2006	S. epidermidis	Saline 0.9%	Glove (latex) moist	1x10^8 cells/ml	Theatre gown (polyester 100%)	Room temperature	Contact time of 10s with 1kg/cm2 pressure without friction		sample of each material was put in 20mL of sterile 0.9% saline and sonicated in a water bath for 30s at 150W,after which serialdilutions were made (1, 10, 50, and100 times)	plated on TSB agar. Plates were left to incubate at 37°C for 24h under aerobic conditions for the S. coccal strains and for 48h under anaerobic conditions for P.acnes	Performed	Perfomed	45 (+/- 6)			When the donor surface is allowed to dry prior to transfer, transfer percentages decrease significantly for all nine transfer pathways and all three bacterial strains when compared to moist surfaces without friction. The application of friction increases bacterial transfer from one material to another. Transfer percentage from stainless steel is higher than from theat gown (polyester textile). Tr…
Knobben et al.	2006	S. epidermidis	Saline 0.9%	Glove (latex) dry	1x10^8 cells/ml	Theatre gown (polyester 100%)	Room temperature	Contact time of 10s with 1kg/cm2 pressure		sample of each material was put in 20mL of sterile 0.9% saline and sonicated in a water bath for 30s at 150W,after which serialdilutions were made (1, 10, 50, and100 times)	plated on TSB agar. Plates were left to incubate at 37°C for 24h under aerobic conditions for the S. coccal strains and for 48h under anaerobic conditions for P.acnes	Performed	Perfomed			14	When the donor surface is allowed to dry prior to transfer, transfer percentages decrease significantly for all nine transfer pathways and all three bacterial strains when compared to moist surfaces without friction. The application of friction increases bacterial transfer from one material to another. Transfer percentage from stainless steel is higher than from theat gown (polyester textile). Tr…
Knobben et al.	2006	S. epidermidis	Saline 0.9%	Stainless steel (Broach) moist	1x10^8 cells/ml	Theatre gown (polyester 100%)	Room temperature	Contact time of 10s with 1kg/cm2 pressure with friction 10 half circles of rotation		sample of each material was put in 20mL of sterile 0.9% saline and sonicated in a water bath for 30s at 150W,after which serialdilutions were made (1, 10, 50, and100 times)	plated on TSB agar. Plates were left to incubate at 37°C for 24h under aerobic conditions for the S. coccal strains and for 48h under anaerobic conditions for P.acnes	Performed	Perfomed			58	When the donor surface is allowed to dry prior to transfer, transfer percentages decrease significantly for all nine transfer pathways and all three bacterial strains when compared to moist surfaces without friction. The application of friction increases bacterial transfer from one material to another. Transfer percentage from stainless steel is higher than from theat gown (polyester textile). Tr…
Knobben et al.	2006	S. epidermidis	Saline 0.9%	Stainless steel (Broach) moist	1x10^8 cells/ml	Theatre gown (polyester 100%)	Room temperature	Contact time of 10s with 1kg/cm2 pressure without friction		sample of each material was put in 20mL of sterile 0.9% saline and sonicated in a water bath for 30s at 150W,after which serialdilutions were made (1, 10, 50, and100 times)	plated on TSB agar. Plates were left to incubate at 37°C for 24h under aerobic conditions for the S. coccal strains and for 48h under anaerobic conditions for P.acnes	Performed	Perfomed	67 (+/- 11)			When the donor surface is allowed to dry prior to transfer, transfer percentages decrease significantly for all nine transfer pathways and all three bacterial strains when compared to moist surfaces without friction. The application of friction increases bacterial transfer from one material to another. Transfer percentage from stainless steel is higher than from theat gown (polyester textile). Tr…
Knobben et al.	2006	S. epidermidis	Saline 0.9%	Stainless steel (Broach) dry	1x10^8 cells/ml	Theatre gown (polyester 100%)	Room temperature	Contact time of 10s with 1kg/cm2 pressure without friction		sample of each material was put in 20mL of sterile 0.9% saline and sonicated in a water bath for 30s at 150W,after which serialdilutions were made (1, 10, 50, and100 times)	plated on TSB agar. Plates were left to incubate at 37°C for 24h under aerobic conditions for the S. coccal strains and for 48h under anaerobic conditions for P.acnes	Performed	Perfomed			22	When the donor surface is allowed to dry prior to transfer, transfer percentages decrease significantly for all nine transfer pathways and all three bacterial strains when compared to moist surfaces without friction. The application of friction increases bacterial transfer from one material to another. Transfer percentage from stainless steel is higher than from theat gown (polyester textile). Tr…
Knobben et al.	2006	S. epidermidis	Saline 0.9%	Theater gown (polyester textile) moist	1x10^8 cells/ml	Glove (latex)	Room temperature	Contact time of 10s with 1kg/cm2 pressure with friction 10 half circles of rotation		sample of each material was put in 20mL of sterile 0.9% saline and sonicated in a water bath for 30s at 150W,after which serialdilutions were made (1, 10, 50, and100 times)	plated on TSB agar. Plates were left to incubate at 37°C for 24h under aerobic conditions for the S. coccal strains and for 48h under anaerobic conditions for P.acnes	Performed	Perfomed			50	When the donor surface is allowed to dry prior to transfer, transfer percentages decrease significantly for all nine transfer pathways and all three bacterial strains when compared to moist surfaces without friction. The application of friction increases bacterial transfer from one material to another. Transfer percentage from stainless steel is higher than from theat gown (polyester textile). Tr…
Knobben et al.	2006	S. epidermidis	Saline 0.9%	Theater gown (polyester textile) moist	1x10^8 cells/ml	Glove (latex)	Room temperature	Contact time of 10s with 1kg/cm2 pressure without friction		sample of each material was put in 20mL of sterile 0.9% saline and sonicated in a water bath for 30s at 150W,after which serialdilutions were made (1, 10, 50, and100 times)	plated on TSB agar. Plates were left to incubate at 37°C for 24h under aerobic conditions for the S. coccal strains and for 48h under anaerobic conditions for P.acnes	Performed	Perfomed	24 (+/- 6)			When the donor surface is allowed to dry prior to transfer, transfer percentages decrease significantly for all nine transfer pathways and all three bacterial strains when compared to moist surfaces without friction. The application of friction increases bacterial transfer from one material to another. Transfer percentage from stainless steel is higher than from theat gown (polyester textile). Tr…
Knobben et al.	2006	S. epidermidis	Saline 0.9%	Theater gown (polyester textile) dry	1x10^8 cells/ml	Glove (latex)	Room temperature	Contact time of 10s with 1kg/cm2 pressure without friction		sample of each material was put in 20mL of sterile 0.9% saline and sonicated in a water bath for 30s at 150W,after which serialdilutions were made (1, 10, 50, and100 times)	plated on TSB agar. Plates were left to incubate at 37°C for 24h under aerobic conditions for the S. coccal strains and for 48h under anaerobic conditions for P.acnes	Performed	Perfomed			12	When the donor surface is allowed to dry prior to transfer, transfer percentages decrease significantly for all nine transfer pathways and all three bacterial strains when compared to moist surfaces without friction. The application of friction increases bacterial transfer from one material to another. Transfer percentage from stainless steel is higher than from theat gown (polyester textile). Tr…
Knobben et al.	2006	S. epidermidis	Saline 0.9%	Theater gown (polyester textile) moist	1x10^8 cells/ml	Broach (stainless steel)	Room temperature	Contact time of 10s with 1kg/cm2 pressure without friction		sample of each material was put in 20mL of sterile 0.9% saline and sonicated in a water bath for 30s at 150W,after which serialdilutions were made (1, 10, 50, and100 times)	plated on TSB agar. Plates were left to incubate at 37°C for 24h under aerobic conditions for the S. coccal strains and for 48h under anaerobic conditions for P.acnes	Performed	Perfomed	32 (+/- 3)			When the donor surface is allowed to dry prior to transfer, transfer percentages decrease significantly for all nine transfer pathways and all three bacterial strains when compared to moist surfaces without friction. The application of friction increases bacterial transfer from one material to another. Transfer percentage from stainless steel is higher than from theat gown (polyester textile). Tr…
Knobben et al.	2006	S. epidermidis	Saline 0.9%	Theater gown (polyester textile) dry	1x10^8 cells/ml	Broach (stainless steel)	Room temperature	Contact time of 10s with 1kg/cm2 pressure without friction		sample of each material was put in 20mL of sterile 0.9% saline and sonicated in a water bath for 30s at 150W,after which serialdilutions were made (1, 10, 50, and100 times)	plated on TSB agar. Plates were left to incubate at 37°C for 24h under aerobic conditions for the S. coccal strains and for 48h under anaerobic conditions for P.acnes	Performed	Perfomed			16	When the donor surface is allowed to dry prior to transfer, transfer percentages decrease significantly for all nine transfer pathways and all three bacterial strains when compared to moist surfaces without friction. The application of friction increases bacterial transfer from one material to another. Transfer percentage from stainless steel is higher than from theat gown (polyester textile). Tr…
Knobben et al.	2006	S. epidermidis	Saline 0.9%	Glove (latex) moist	1x10^8 cells/ml	Theatre gown (polyester 100%)	Room temperature	Contact time of 10s with 1kg/cm2 pressure with friction 10 half circles of rotation		sample of each material was put in 20mL of sterile 0.9% saline and sonicated in a water bath for 30s at 150W,after which serialdilutions were made (1, 10, 50, and100 times)	plated on TSB agar. Plates were left to incubate at 37°C for 24h under aerobic conditions for the S. coccal strains and for 48h under anaerobic conditions for P.acnes	Performed	Perfomed			52	When the donor surface is allowed to dry prior to transfer, transfer percentages decrease significantly for all nine transfer pathways and all three bacterial strains when compared to moist surfaces without friction. The application of friction increases bacterial transfer from one material to another. Transfer percentage from stainless steel is higher than from theat gown (polyester textile). Tr…
Knobben et al.	2006	P. acnes	Saline 0.9%	Glove (latex) moist	1x10^8 cells/ml	Theatre gown (polyester 100%)	Room temperature	Contact time of 10s with 1kg/cm2 pressure without friction		sample of each material was put in 20mL of sterile 0.9% saline and sonicated in a water bath for 30s at 150W,after which serialdilutions were made (1, 10, 50, and100 times)	plated on TSB agar. Plates were left to incubate at 37°C for 24h under aerobic conditions for the S. coccal strains and for 48h under anaerobic conditions for P.acnes	Performed	Perfomed	39 (+/-11)			When the donor surface is allowed to dry prior to transfer, transfer percentages decrease significantly for all nine transfer pathways and all three bacterial strains when compared to moist surfaces without friction. The application of friction increases bacterial transfer from one material to another. Transfer percentage from stainless steel is higher than from theat gown (polyester textile). Tr…
Knobben et al.	2006	P. acnes	Saline 0.9%	Glove (latex) dry	1x10^8 cells/ml	Theatre gown (polyester 100%)	Room temperature	Contact time of 10s with 1kg/cm2 pressure		sample of each material was put in 20mL of sterile 0.9% saline and sonicated in a water bath for 30s at 150W,after which serialdilutions were made (1, 10, 50, and100 times)	plated on TSB agar. Plates were left to incubate at 37°C for 24h under aerobic conditions for the S. coccal strains and for 48h under anaerobic conditions for P.acnes	Performed	Perfomed			20	When the donor surface is allowed to dry prior to transfer, transfer percentages decrease significantly for all nine transfer pathways and all three bacterial strains when compared to moist surfaces without friction. The application of friction increases bacterial transfer from one material to another. Transfer percentage from stainless steel is higher than from theat gown (polyester textile). Tr…
Knobben et al.	2006	P. acnes	Saline 0.9%	Stainless steel (Broach) moist	1x10^8 cells/ml	Theatre gown (polyester 100%)	Room temperature	Contact time of 10s with 1kg/cm2 pressure without friction		sample of each material was put in 20mL of sterile 0.9% saline and sonicated in a water bath for 30s at 150W,after which serialdilutions were made (1, 10, 50, and100 times)	plated on TSB agar. Plates were left to incubate at 37°C for 24h under aerobic conditions for the S. coccal strains and for 48h under anaerobic conditions for P.acnes	Performed	Perfomed	57 (+/- 7)			When the donor surface is allowed to dry prior to transfer, transfer percentages decrease significantly for all nine transfer pathways and all three bacterial strains when compared to moist surfaces without friction. The application of friction increases bacterial transfer from one material to another. Transfer percentage from stainless steel is higher than from theat gown (polyester textile). Tr…
Knobben et al.	2006	P. acnes	Saline 0.9%	Stainless steel (Broach) dry	1x10^8 cells/ml	Theatre gown (polyester 100%)	Room temperature	Contact time of 10s with 1kg/cm2 pressure without friction		sample of each material was put in 20mL of sterile 0.9% saline and sonicated in a water bath for 30s at 150W,after which serialdilutions were made (1, 10, 50, and100 times)	plated on TSB agar. Plates were left to incubate at 37°C for 24h under aerobic conditions for the S. coccal strains and for 48h under anaerobic conditions for P.acnes	Performed	Perfomed			34	When the donor surface is allowed to dry prior to transfer, transfer percentages decrease significantly for all nine transfer pathways and all three bacterial strains when compared to moist surfaces without friction. The application of friction increases bacterial transfer from one material to another. Transfer percentage from stainless steel is higher than from theat gown (polyester textile). Tr…
Knobben et al.	2006	P. acnes	Saline 0.9%	Theater gown (polyester textile) moist	1x10^8 cells/ml	Glove (latex)	Room temperature	Contact time of 10s with 1kg/cm2 pressure without friction		sample of each material was put in 20mL of sterile 0.9% saline and sonicated in a water bath for 30s at 150W,after which serialdilutions were made (1, 10, 50, and100 times)	plated on TSB agar. Plates were left to incubate at 37°C for 24h under aerobic conditions for the S. coccal strains and for 48h under anaerobic conditions for P.acnes	Performed	Perfomed	29 (+/- 10)			When the donor surface is allowed to dry prior to transfer, transfer percentages decrease significantly for all nine transfer pathways and all three bacterial strains when compared to moist surfaces without friction. The application of friction increases bacterial transfer from one material to another. Transfer percentage from stainless steel is higher than from theat gown (polyester textile). Tr…
Knobben et al.	2006	P. acnes	Saline 0.9%	Theater gown (polyester textile) dry	1x10^8 cells/ml	Glove (latex)	Room temperature	Contact time of 10s with 1kg/cm2 pressure without friction		sample of each material was put in 20mL of sterile 0.9% saline and sonicated in a water bath for 30s at 150W,after which serialdilutions were made (1, 10, 50, and100 times)	plated on TSB agar. Plates were left to incubate at 37°C for 24h under aerobic conditions for the S. coccal strains and for 48h under anaerobic conditions for P.acnes	Performed	Perfomed			10	When the donor surface is allowed to dry prior to transfer, transfer percentages decrease significantly for all nine transfer pathways and all three bacterial strains when compared to moist surfaces without friction. The application of friction increases bacterial transfer from one material to another. Transfer percentage from stainless steel is higher than from theat gown (polyester textile). Tr…
Knobben et al.	2006	P. acnes	Saline 0.9%	Theater gown (polyester textile) moist	1x10^8 cells/ml	Broach (stainless steel)	Room temperature	Contact time of 10s with 1kg/cm2 pressure without friction		sample of each material was put in 20mL of sterile 0.9% saline and sonicated in a water bath for 30s at 150W,after which serialdilutions were made (1, 10, 50, and100 times)	plated on TSB agar. Plates were left to incubate at 37°C for 24h under aerobic conditions for the S. coccal strains and for 48h under anaerobic conditions for P.acnes	Performed	Perfomed	19 (+/- 6)			When the donor surface is allowed to dry prior to transfer, transfer percentages decrease significantly for all nine transfer pathways and all three bacterial strains when compared to moist surfaces without friction. The application of friction increases bacterial transfer from one material to another. Transfer percentage from stainless steel is higher than from theat gown (polyester textile). Tr…
Knobben et al.	2006	P. acnes	Saline 0.9%	Theater gown (polyester textile) dry	1x10^8 cells/ml	Broach (stainless steel)	Room temperature	Contact time of 10s with 1kg/cm2 pressure without friction		sample of each material was put in 20mL of sterile 0.9% saline and sonicated in a water bath for 30s at 150W,after which serialdilutions were made (1, 10, 50, and100 times)	plated on TSB agar. Plates were left to incubate at 37°C for 24h under aerobic conditions for the S. coccal strains and for 48h under anaerobic conditions for P.acnes	Performed	Perfomed			11	When the donor surface is allowed to dry prior to transfer, transfer percentages decrease significantly for all nine transfer pathways and all three bacterial strains when compared to moist surfaces without friction. The application of friction increases bacterial transfer from one material to another. Transfer percentage from stainless steel is higher than from theat gown (polyester textile). Tr…
Lopez et al.	2013	E. coli (ATCC 15597)	Tryptic soy broth at 37°C	Cotton (100%)	10^7 to 10^8 CFU/cm2	Fingertip	High humidity (40% to 65%). Temperature from 19°C to 25°C.	A finger transfer was performed by placing the right hand finger on the center, covering the inoculated area of the fomite, for 10 s with 1.0 kg/cm2 (98.0665 kPa) of average pressure.	2 transfer trials (high and low humidity), resulting in 6 transfers for each fomite = 3	Cotton-tipped swab applicator moistened in 1 ml of PBS sampelt the fingers using a sweeping an rotating motion. Swap applicator was places in the PBS vial and vortexed. To sample PV-1 a polyester-tipped swab was used.	E. coli, S. aureus, and B. thuringiensis spores were enumerated using the spread plate technique on MacConkey agar, mannitol salt agar, and TSA plates, respectively. The plates were incubated at 37°C for 18 +- 2 h. B. thuringiensis spore samples were heat shocked at 81 +- 2°C for 10 min prior to spread plating to stimulate germination. The MS2 plaque assay was conducted using the double-agar over…	Not described	Perfomed	< 13.4 +- 11.7			Higher transferrates under high humidity compared to low humidity, except for Poliovirus.
Lopez et al.	2013	E. coli (ATCC 15597)	Tryptic soy broth at 37°C	Cotton (100%)	10^7 to 10^8 CFU/cm3	Fingertip	Low humidity (15% to 32%). Temperature from 19°C to 25°C.	A finger transfer was performed by placing the right hand finger on the center, covering the inoculated area of the fomite, for 10 s with 1.0 kg/cm2 (98.0665 kPa) of average pressure.	2 transfer trials (high and low humidity), resulting in 6 transfers for each fomite.	Cotton-tipped swab applicator moistened in 1 ml of PBS sampelt the fingers using a sweeping an rotating motion. Swap applicator was places in the PBS vial and vortexed. To sample PV-1 a polyester-tipped swab was used.	E. coli, S. aureus, and B. thuringiensis spores were enumerated using the spread plate technique on MacConkey agar, mannitol salt agar, and TSA plates, respectively. The plates were incubated at 37°C for 18 +- 2 h. B. thuringiensis spore samples were heat shocked at 81 +- 2°C for 10 min prior to spread plating to stimulate germination. The MS2 plaque assay was conducted using the double-agar over…	Not described	Perfomed	<6.8 +- 7.0			Higher transferrates under high humidity compared to low humidity, except for Poliovirus.
Lopez et al.	2013	S. aureus (ATCC 25923)	Tryptic soy broth at 37°C	Cotton (100%)	10^7 to 10^8 CFU/cm4	Fingertip	High humidity (40% to 65%). Temperature from 19°C to 25°C.	A finger transfer was performed by placing the right hand finger on the center, covering the inoculated area of the fomite, for 10 s with 1.0 kg/cm2 (98.0665 kPa) of average pressure.	3 transfer trials (high and low humidity), resulting in 6 transfers for each fomite.	Cotton-tipped swab applicator moistened in 1 ml of PBS sampelt the fingers using a sweeping an rotating motion. Swap applicator was places in the PBS vial and vortexed. To sample PV-1 a polyester-tipped swab was used.	E. coli, S. aureus, and B. thuringiensis spores were enumerated using the spread plate technique on MacConkey agar, mannitol salt agar, and TSA plates, respectively. The plates were incubated at 37°C for 18 +- 2 h. B. thuringiensis spore samples were heat shocked at 81 +- 2°C for 10 min prior to spread plating to stimulate germination. The MS2 plaque assay was conducted using the double-agar over…	Not described	Perfomed	<0.5 +- 0.5			Higher transferrates under high humidity compared to low humidity, except for Poliovirus.
Lopez et al.	2013	S. aureus (ATCC 25923)	Tryptic soy broth at 37°C	Cotton (100%)	10^7 to 10^8 CFU/cm5	Fingertip	Low humidity (15% to 32%). Temperature from 19°C to 25°C.	A finger transfer was performed by placing the right hand finger on the center, covering the inoculated area of the fomite, for 10 s with 1.0 kg/cm2 (98.0665 kPa) of average pressure.	3 transfer trials (high and low humidity), resulting in 6 transfers for each fomite.	Cotton-tipped swab applicator moistened in 1 ml of PBS sampelt the fingers using a sweeping an rotating motion. Swap applicator was places in the PBS vial and vortexed. To sample PV-1 a polyester-tipped swab was used.	E. coli, S. aureus, and B. thuringiensis spores were enumerated using the spread plate technique on MacConkey agar, mannitol salt agar, and TSA plates, respectively. The plates were incubated at 37°C for 18 +- 2 h. B. thuringiensis spore samples were heat shocked at 81 +- 2°C for 10 min prior to spread plating to stimulate germination. The MS2 plaque assay was conducted using the double-agar over…	Not described	Perfomed	<1.0 +- 0.6			Higher transferrates under high humidity compared to low humidity, except for Poliovirus.
Lopez et al.	2013	B. thuringiensis (ATCC 10792)	Difco sporulation media at 37°C	Cotton (100%)	10^6 to 10^7 CFU/cm6	Fingertip	High humidity (40% to 65%). Temperature from 19°C to 25°C.	A finger transfer was performed by placing the right hand finger on the center, covering the inoculated area of the fomite, for 10 s with 1.0 kg/cm2 (98.0665 kPa) of average pressure.	3 transfer trials (high and low humidity), resulting in 6 transfers for each fomite.	Cotton-tipped swab applicator moistened in 1 ml of PBS sampelt the fingers using a sweeping an rotating motion. Swap applicator was places in the PBS vial and vortexed. To sample PV-1 a polyester-tipped swab was used.	E. coli, S. aureus, and B. thuringiensis spores were enumerated using the spread plate technique on MacConkey agar, mannitol salt agar, and TSA plates, respectively. The plates were incubated at 37°C for 18 +- 2 h. B. thuringiensis spore samples were heat shocked at 81 +- 2°C for 10 min prior to spread plating to stimulate germination. The MS2 plaque assay was conducted using the double-agar over…	Not described	Perfomed	<3.5+- 3.5			Higher transferrates under high humidity compared to low humidity, except for Poliovirus.
Lopez et al.	2013	B. thuringiensis (ATCC 10792)	Difco sporulation media at 37°C	Cotton (100%)	10^6 to 10^7 CFU/cm6	Fingertip	Low humidity (15% to 32%). Temperature from 19°C to 25°C.	A finger transfer was performed by placing the right hand finger on the center, covering the inoculated area of the fomite, for 10 s with 1.0 kg/cm2 (98.0665 kPa) of average pressure.	3 transfer trials (high and low humidity), resulting in 6 transfers for each fomite.	Cotton-tipped swab applicator moistened in 1 ml of PBS sampelt the fingers using a sweeping an rotating motion. Swap applicator was places in the PBS vial and vortexed. To sample PV-1 a polyester-tipped swab was used.	E. coli, S. aureus, and B. thuringiensis spores were enumerated using the spread plate technique on MacConkey agar, mannitol salt agar, and TSA plates, respectively. The plates were incubated at 37°C for 18 +- 2 h. B. thuringiensis spore samples were heat shocked at 81 +- 2°C for 10 min prior to spread plating to stimulate germination. The MS2 plaque assay was conducted using the double-agar over…	Not described	Perfomed	0.6 +- 0.1			Higher transferrates under high humidity compared to low humidity, except for Poliovirus.
Lopez et al.	2013	Coliphage MS2 (ATCC 15597-B1)	Tryptic soy broth with 3% beef extract stored at 4°C	Cotton (100%)	10^9 to 10^11 CFU/cm7	Fingertip	High humidity (40% to 65%). Temperature from 19°C to 25°C.	A finger transfer was performed by placing the right hand finger on the center, covering the inoculated area of the fomite, for 10 s with 1.0 kg/cm2 (98.0665 kPa) of average pressure.	3 transfer trials (high and low humidity), resulting in 6 transfers for each fomite.	Cotton-tipped swab applicator moistened in 1 ml of PBS sampelt the fingers using a sweeping an rotating motion. Swap applicator was places in the PBS vial and vortexed. To sample PV-1 a polyester-tipped swab was used.	E. coli, S. aureus, and B. thuringiensis spores were enumerated using the spread plate technique on MacConkey agar, mannitol salt agar, and TSA plates, respectively. The plates were incubated at 37°C for 18 +- 2 h. B. thuringiensis spore samples were heat shocked at 81 +- 2°C for 10 min prior to spread plating to stimulate germination. The MS2 plaque assay was conducted using the double-agar over…	Not described	Perfomed	0.3 +- 0.3			Higher transferrates under high humidity compared to low humidity, except for Poliovirus.
Lopez et al.	2013	Coliphage MS2 (ATCC 15597-B1)	Tryptic soy broth with 3% beef extract stored at 4°C	Cotton (100%)	10^9 to 10^11 CFU/cm8	Fingertip	Low humidity (15% to 32%). Temperature from 19°C to 25°C.	A finger transfer was performed by placing the right hand finger on the center, covering the inoculated area of the fomite, for 10 s with 1.0 kg/cm2 (98.0665 kPa) of average pressure.	3 transfer trials (high and low humidity), resulting in 6 transfers for each fomite.	Cotton-tipped swab applicator moistened in 1 ml of PBS sampelt the fingers using a sweeping an rotating motion. Swap applicator was places in the PBS vial and vortexed. To sample PV-1 a polyester-tipped swab was used.	E. coli, S. aureus, and B. thuringiensis spores were enumerated using the spread plate technique on MacConkey agar, mannitol salt agar, and TSA plates, respectively. The plates were incubated at 37°C for 18 +- 2 h. B. thuringiensis spore samples were heat shocked at 81 +- 2°C for 10 min prior to spread plating to stimulate germination. The MS2 plaque assay was conducted using the double-agar over…	Not described	Perfomed	0.03 +- 0.02			Higher transferrates under high humidity compared to low humidity, except for Poliovirus.
Lopez et al.	2013	E. coli (ATCC 15597)	Tryptic soy broth at 37°C	Polyester (100%)	10^7 to 10^8 CFU/cm2	Fingertip	High humidity (40% to 65%). Temperature from 19°C to 25°C.	A finger transfer was performed by placing the right hand finger on the center, covering the inoculated area of the fomite, for 10 s with 1.0 kg/cm2 (98.0665 kPa) of average pressure.	4 transfer trials (high and low humidity), resulting in 6 transfers for each fomite.	Cotton-tipped swab applicator moistened in 1 ml of PBS sampelt the fingers using a sweeping an rotating motion. Swap applicator was places in the PBS vial and vortexed. To sample PV-1 a polyester-tipped swab was used.	E. coli, S. aureus, and B. thuringiensis spores were enumerated using the spread plate technique on MacConkey agar, mannitol salt agar, and TSA plates, respectively. The plates were incubated at 37°C for 18 +- 2 h. B. thuringiensis spore samples were heat shocked at 81 +- 2°C for 10 min prior to spread plating to stimulate germination. The MS2 plaque assay was conducted using the double-agar over…	Not described	Perfomed	<0.7 +- 0.8			Higher transferrates under high humidity compared to low humidity, except for Poliovirus.
Lopez et al.	2013	E. coli (ATCC 15597)	Tryptic soy broth at 37°C	Polyester (100%)	10^7 to 10^8 CFU/cm3	Fingertip	Low humidity (15% to 32%). Temperature from 19°C to 25°C.	A finger transfer was performed by placing the right hand finger on the center, covering the inoculated area of the fomite, for 10 s with 1.0 kg/cm2 (98.0665 kPa) of average pressure.	5 transfer trials (high and low humidity), resulting in 6 transfers for each fomite.	Cotton-tipped swab applicator moistened in 1 ml of PBS sampelt the fingers using a sweeping an rotating motion. Swap applicator was places in the PBS vial and vortexed. To sample PV-1 a polyester-tipped swab was used.	E. coli, S. aureus, and B. thuringiensis spores were enumerated using the spread plate technique on MacConkey agar, mannitol salt agar, and TSA plates, respectively. The plates were incubated at 37°C for 18 +- 2 h. B. thuringiensis spore samples were heat shocked at 81 +- 2°C for 10 min prior to spread plating to stimulate germination. The MS2 plaque assay was conducted using the double-agar over…	Not described	Perfomed	<0.37 +- 0.28			Higher transferrates under high humidity compared to low humidity, except for Poliovirus.
Lopez et al.	2013	S. aureus (ATCC 25923)	Tryptic soy broth at 37°C	Polyester (100%)	10^7 to 10^8 CFU/cm4	Fingertip	High humidity (40% to 65%). Temperature from 19°C to 25°C.	A finger transfer was performed by placing the right hand finger on the center, covering the inoculated area of the fomite, for 10 s with 1.0 kg/cm2 (98.0665 kPa) of average pressure.	6 transfer trials (high and low humidity), resulting in 6 transfers for each fomite.	Cotton-tipped swab applicator moistened in 1 ml of PBS sampelt the fingers using a sweeping an rotating motion. Swap applicator was places in the PBS vial and vortexed. To sample PV-1 a polyester-tipped swab was used.	E. coli, S. aureus, and B. thuringiensis spores were enumerated using the spread plate technique on MacConkey agar, mannitol salt agar, and TSA plates, respectively. The plates were incubated at 37°C for 18 +- 2 h. B. thuringiensis spore samples were heat shocked at 81 +- 2°C for 10 min prior to spread plating to stimulate germination. The MS2 plaque assay was conducted using the double-agar over…	Not described	Perfomed	5.0 +- 6.9			Higher transferrates under high humidity compared to low humidity, except for Poliovirus.
Lopez et al.	2013	S. aureus (ATCC 25923)	Tryptic soy broth at 37°C	Polyester (100%)	10^7 to 10^8 CFU/cm5	Fingertip	Low humidity (15% to 32%). Temperature from 19°C to 25°C.	A finger transfer was performed by placing the right hand finger on the center, covering the inoculated area of the fomite, for 10 s with 1.0 kg/cm2 (98.0665 kPa) of average pressure.	7 transfer trials (high and low humidity), resulting in 6 transfers for each fomite.	Cotton-tipped swab applicator moistened in 1 ml of PBS sampelt the fingers using a sweeping an rotating motion. Swap applicator was places in the PBS vial and vortexed. To sample PV-1 a polyester-tipped swab was used.	E. coli, S. aureus, and B. thuringiensis spores were enumerated using the spread plate technique on MacConkey agar, mannitol salt agar, and TSA plates, respectively. The plates were incubated at 37°C for 18 +- 2 h. B. thuringiensis spore samples were heat shocked at 81 +- 2°C for 10 min prior to spread plating to stimulate germination. The MS2 plaque assay was conducted using the double-agar over…	Not described	Perfomed	<0.37 +- 0.48			Higher transferrates under high humidity compared to low humidity, except for Poliovirus.
Lopez et al.	2013	B. thuringiensis (ATCC 10792)	Difco sporulation media at 37°C	Polyester (100%)	10^6 to 10^7 CFU/cm6	Fingertip	High humidity (40% to 65%). Temperature from 19°C to 25°C.	A finger transfer was performed by placing the right hand finger on the center, covering the inoculated area of the fomite, for 10 s with 1.0 kg/cm2 (98.0665 kPa) of average pressure.	8 transfer trials (high and low humidity), resulting in 6 transfers for each fomite.	Cotton-tipped swab applicator moistened in 1 ml of PBS sampelt the fingers using a sweeping an rotating motion. Swap applicator was places in the PBS vial and vortexed. To sample PV-1 a polyester-tipped swab was used.	E. coli, S. aureus, and B. thuringiensis spores were enumerated using the spread plate technique on MacConkey agar, mannitol salt agar, and TSA plates, respectively. The plates were incubated at 37°C for 18 +- 2 h. B. thuringiensis spore samples were heat shocked at 81 +- 2°C for 10 min prior to spread plating to stimulate germination. The MS2 plaque assay was conducted using the double-agar over…	Not described	Perfomed	<4.6 +- 6.1			Higher transferrates under high humidity compared to low humidity, except for Poliovirus.
Lopez et al.	2013	B. thuringiensis (ATCC 10792)	Difco sporulation media at 37°C	Polyester (100%)	10^6 to 10^7 CFU/cm6	Fingertip	Low humidity (15% to 32%). Temperature from 19°C to 25°C.	A finger transfer was performed by placing the right hand finger on the center, covering the inoculated area of the fomite, for 10 s with 1.0 kg/cm2 (98.0665 kPa) of average pressure.	9 transfer trials (high and low humidity), resulting in 6 transfers for each fomite.	Cotton-tipped swab applicator moistened in 1 ml of PBS sampelt the fingers using a sweeping an rotating motion. Swap applicator was places in the PBS vial and vortexed. To sample PV-1 a polyester-tipped swab was used.	E. coli, S. aureus, and B. thuringiensis spores were enumerated using the spread plate technique on MacConkey agar, mannitol salt agar, and TSA plates, respectively. The plates were incubated at 37°C for 18 +- 2 h. B. thuringiensis spore samples were heat shocked at 81 +- 2°C for 10 min prior to spread plating to stimulate germination. The MS2 plaque assay was conducted using the double-agar over…	Not described	Perfomed	0.6 +- 0.6			Higher transferrates under high humidity compared to low humidity, except for Poliovirus.
Lopez et al.	2013	Coliphage MS2 (ATCC 15597-B1)	Tryptic soy broth with 3% beef extract stored at 4°C	Polyester (100%)	10^9 to 10^11 CFU/cm7	Fingertip	High humidity (40% to 65%). Temperature from 19°C to 25°C.	A finger transfer was performed by placing the right hand finger on the center, covering the inoculated area of the fomite, for 10 s with 1.0 kg/cm2 (98.0665 kPa) of average pressure.	10 transfer trials (high and low humidity), resulting in 6 transfers for each fomite.	Cotton-tipped swab applicator moistened in 1 ml of PBS sampelt the fingers using a sweeping an rotating motion. Swap applicator was places in the PBS vial and vortexed. To sample PV-1 a polyester-tipped swab was used.	E. coli, S. aureus, and B. thuringiensis spores were enumerated using the spread plate technique on MacConkey agar, mannitol salt agar, and TSA plates, respectively. The plates were incubated at 37°C for 18 +- 2 h. B. thuringiensis spore samples were heat shocked at 81 +- 2°C for 10 min prior to spread plating to stimulate germination. The MS2 plaque assay was conducted using the double-agar over…	Not described	Perfomed	2.3 +- 0.8			Higher transferrates under high humidity compared to low humidity, except for Poliovirus.
Lopez et al.	2013	Coliphage MS2 (ATCC 15597-B1)	Tryptic soy broth with 3% beef extract stored at 4°C	Polyester (100%)	10^9 to 10^11 CFU/cm8	Fingertip	Low humidity (15% to 32%). Temperature from 19°C to 25°C.	A finger transfer was performed by placing the right hand finger on the center, covering the inoculated area of the fomite, for 10 s with 1.0 kg/cm2 (98.0665 kPa) of average pressure.	11 transfer trials (high and low humidity), resulting in 6 transfers for each fomite.	Cotton-tipped swab applicator moistened in 1 ml of PBS sampelt the fingers using a sweeping an rotating motion. Swap applicator was places in the PBS vial and vortexed. To sample PV-1 a polyester-tipped swab was used.	E. coli, S. aureus, and B. thuringiensis spores were enumerated using the spread plate technique on MacConkey agar, mannitol salt agar, and TSA plates, respectively. The plates were incubated at 37°C for 18 +- 2 h. B. thuringiensis spore samples were heat shocked at 81 +- 2°C for 10 min prior to spread plating to stimulate germination. The MS2 plaque assay was conducted using the double-agar over…	Not described	Perfomed	0.3 +- 0.2			Higher transferrates under high humidity compared to low humidity, except for Poliovirus.
Mackintosh and Hoffman	1984	S. saprophyticus CRF 31	Nutrient broth from overnight culture	J-textile-covered bottles (cellulose fiber, 100% wood pulp)	4.5x10^5 CFU	Hand	Not described	The volunteers grasped the bottles firmly, one in either hand for 10 s, so contaminating in a reproducible manner the palmar areas.	4	Hands were sampled using the detergent-scrub method of Williamson & Kligman (1965), as modified by Stringer & AIarples (1976.	Nutrient agar or blood agar, containing 4 ug nosobiocin per ml to select for the test organism and deprsss the growth of the normal skin flora. Incubation was carried out aerobically at 30 °C the plates examined and the colonies counted at 18 h and 48 h.	Perfomed	Not described	1.67			Not applicable.
Mackintosh and Hoffman	1984	P. aeruginosa GNSU 3245	Nutrient broth from overnight culture	J-textile-covered bottles (cellulose fiber, 100% wood pulp)	9.5x10^6 CFU	Hand	Not described	The volunteers grasped the bottles firmly, one in either hand for 10 s, so contaminating in a reproducible manner the palmar areas.	4	Hands were sampled using the detergent-scrub method of Williamson & Kligman (1965), as modified by Stringer & AIarples (1976.	Nutrient agar or blood agar, containing 4 ug nosobiocin per ml to select for the test organism and deprsss the growth of the normal skin flora. Incubation was carried out aerobically at 30 °C the plates examined and the colonies counted at 18 h and 48 h.	Perfomed	Perfomed	0.47			Not applicable.
Mackintosh and Hoffman	1984	E. coli NCTC 9001	Nutrient broth from overnight culture	J-textile-covered bottles (cellulose fiber, 100% wood pulp)	9.0x10^6 CFU	Hand	Not described	The volunteers grasped the bottles firmly, one in either hand for 10 s, so contaminating in a reproducible manner the palmar areas.	4	Hands were sampled using the detergent-scrub method of Williamson & Kligman (1965), as modified by Stringer & AIarples (1976.	Nutrient agar or blood agar, containing 4 ug nosobiocin per ml to select for the test organism and deprsss the growth of the normal skin flora. Incubation was carried out aerobically at 30 °C the plates examined and the colonies counted at 18 h and 48 h.	Perfomed	Perfomed	0.36			Not applicable.
Mackintosh and Hoffman	1984	K. aerogenes	Nutrient broth from overnight culture	J-textile-covered bottles (cellulose fiber, 100% wood pulp)	1.8x10^6 CFU	Hand	Not described	The volunteers grasped the bottles firmly, one in either hand for 10 s, so contaminating in a reproducible manner the palmar areas.	4	Hands were sampled using the detergent-scrub method of Williamson & Kligman (1965), as modified by Stringer & AIarples (1976.	Nutrient agar or blood agar, containing 4 ug nosobiocin per ml to select for the test organism and deprsss the growth of the normal skin flora. Incubation was carried out aerobically at 30 °C the plates examined and the colonies counted at 18 h and 48 h.	Perfomed	Perfomed	0.29			Not applicable.
Mackintosh and Hoffman	1984	S. marcescens	Nutrient broth from overnight culture	J-textile-covered bottles (cellulose fiber, 100% wood pulp)	4.4x10^6 CFU	Hand	Not described	The volunteers grasped the bottles firmly, one in either hand for 10 s, so contaminating in a reproducible manner the palmar areas.	4	Hands were sampled using the detergent-scrub method of Williamson & Kligman (1965), as modified by Stringer & AIarples (1976.	Nutrient agar or blood agar, containing 4 ug nosobiocin per ml to select for the test organism and deprsss the growth of the normal skin flora. Incubation was carried out aerobically at 30 °C the plates examined and the colonies counted at 18 h and 48 h.	Perfomed	Perfomed	0.46			Not applicable.
Mackintosh and Hoffman	1984	S. pyogenes Group A/T5	Nutrient broth from overnight culture	J-textile-covered bottles (cellulose fiber, 100% wood pulp)	1.7x10^7 CFU	Hand	Not described	The volunteers grasped the bottles firmly, one in either hand for 10 s, so contaminating in a reproducible manner the palmar areas.	4	Hands were sampled using the detergent-scrub method of Williamson & Kligman (1965), as modified by Stringer & AIarples (1976.	Nutrient agar or blood agar, containing 4 ug nosobiocin per ml to select for the test organism and deprsss the growth of the normal skin flora. Incubation was carried out aerobically at 30 °C the plates examined and the colonies counted at 18 h and 48 h.	Perfomed	Perfomed	0.021			Not applicable.
Mackintosh and Hoffman	1984	S. pyogenes Group A/T6	Nutrient broth from overnight culture	J-textile-covered bottles (cellulose fiber, 100% wood pulp)	3.9x10^7 CFU	Hand	Not described	The volunteers grasped the bottles firmly, one in either hand for 10 s, so contaminating in a reproducible manner the palmar areas.	4	Hands were sampled using the detergent-scrub method of Williamson & Kligman (1965), as modified by Stringer & AIarples (1976.	Nutrient agar or blood agar, containing 4 ug nosobiocin per ml to select for the test organism and deprsss the growth of the normal skin flora. Incubation was carried out aerobically at 30 °C the plates examined and the colonies counted at 18 h and 48 h.	Perfomed	Perfomed	0.007			Not applicable.
Mackintosh and Hoffman	1984	S. saprophyticus CRF 31	Nutrient broth from overnight culture	Hand	4.5x10^5 CFU	J-textile-covered bottles (cellulose fiber, 100% wood pulp)	Not described	The volunteers grasped the bottles firmly, one in either hand for 10 s, so contaminating in a reproducible manner the palmar areas.	4	textiles were aseptically removed from the recipient bottles and placed in wide-necked jars containing 100 ml of 0.075 M phosphate buffer, pH 7.9, with 0.1% (v/v) Triton X-100. The jars were swirled briefly and left to stand for between one and five minutes to elute the bacteria. The elution fluid was diluted in quarter-strength Ringer's solution and 0.1 ml volumes inoculated on solid media.	Nutrient agar or blood agar, containing 4 ug nosobiocin per ml to select for the test organism and deprsss the growth of the normal skin flora. Incubation was carried out aerobically at 30 °C the plates examined and the colonies counted at 18 h and 48 h.	Perfomed	Perfomed	17			Not applicable.
Mackintosh and Hoffman	1984	P. aeruginosa GNSU 3245	Nutrient broth from overnight culture	Hand	9.5x10^6 CFU	J-textile-covered bottles (cellulose fiber, 100% wood pulp)	Not described		4	textiles were aseptically removed from the recipient bottles and placed in wide-necked jars containing 100 ml of 0.075 M phosphate buffer, pH 7.9, with 0.1% (v/v) Triton X-100. The jars were swirled briefly and left to stand for between one and five minutes to elute the bacteria. The elution fluid was diluted in quarter-strength Ringer's solution and 0.1 ml volumes inoculated on solid media.	Nutrient agar or blood agar, containing 4 ug nosobiocin per ml to select for the test organism and deprsss the growth of the normal skin flora. Incubation was carried out aerobically at 30 °C the plates examined and the colonies counted at 18 h and 48 h.	Perfomed	Perfomed	76			Not applicable.
Mackintosh and Hoffman	1984	E. coli NCTC 9001	Nutrient broth from overnight culture	Hand	9.0x10^6 CFU	J-textile-covered bottles (cellulose fiber, 100% wood pulp)	Not described	The volunteers grasped the bottles firmly, one in either hand for 10 s, so contaminating in a reproducible manner the palmar areas.	4	textiles were aseptically removed from the recipient bottles and placed in wide-necked jars containing 100 ml of 0.075 M phosphate buffer, pH 7.9, with 0.1% (v/v) Triton X-100. The jars were swirled briefly and left to stand for between one and five minutes to elute the bacteria. The elution fluid was diluted in quarter-strength Ringer's solution and 0.1 ml volumes inoculated on solid media.	Nutrient agar or blood agar, containing 4 ug nosobiocin per ml to select for the test organism and deprsss the growth of the normal skin flora. Incubation was carried out aerobically at 30 °C the plates examined and the colonies counted at 18 h and 48 h.	Perfomed	Perfomed	88			Not applicable.
Mackintosh and Hoffman	1984	K. aerogenes	Nutrient broth from overnight culture	Hand	1.8x10^6 CFU	J-textile-covered bottles (cellulose fiber, 100% wood pulp)	Not described		4	textiles were aseptically removed from the recipient bottles and placed in wide-necked jars containing 100 ml of 0.075 M phosphate buffer, pH 7.9, with 0.1% (v/v) Triton X-100. The jars were swirled briefly and left to stand for between one and five minutes to elute the bacteria. The elution fluid was diluted in quarter-strength Ringer's solution and 0.1 ml volumes inoculated on solid media.	Nutrient agar or blood agar, containing 4 ug nosobiocin per ml to select for the test organism and deprsss the growth of the normal skin flora. Incubation was carried out aerobically at 30 °C the plates examined and the colonies counted at 18 h and 48 h.	Perfomed	Perfomed	86			Not applicable.
Mackintosh and Hoffman	1984	S. marcescens	Nutrient broth from overnight culture	J-textile-covered bottles (cellulose fiber, 100% wood pulp)	4.4x10^6 CFU	Sterile textile	Not described		4	textiles were aseptically removed from the recipient bottles and placed in wide-necked jars containing 100 ml of 0.075 M phosphate buffer, pH 7.9, with 0.1% (v/v) Triton X-100. The jars were swirled briefly and left to stand for between one and five minutes to elute the bacteria. The elution fluid was diluted in quarter-strength Ringer's solution and 0.1 ml volumes inoculated on solid media.	Nutrient agar or blood agar, containing 4 ug nosobiocin per ml to select for the test organism and deprsss the growth of the normal skin flora. Incubation was carried out aerobically at 30 °C the plates examined and the colonies counted at 18 h and 48 h.	Perfomed	Perfomed	0.11			Not applicable.
Mackintosh and Hoffman	1984	S. pyogenes Group A/T6	Nutrient broth from overnight culture	J-textile-covered bottles (cellulose fiber, 100% wood pulp)	1.7x10^7 CFU	Sterile textile	Not described	One or both hands were then used to complete the transfer (second stage) by grasping sterile recipient textile-covered bottles	4	textiles were aseptically removed from the recipient bottles and placed in wide-necked jars containing 100 ml of 0.075 M phosphate buffer, pH 7.9, with 0.1% (v/v) Triton X-100. The jars were swirled briefly and left to stand for between one and five minutes to elute the bacteria. The elution fluid was diluted in quarter-strength Ringer's solution and 0.1 ml volumes inoculated on solid media.	Nutrient agar or blood agar, containing 4 ug nosobiocin per ml to select for the test organism and deprsss the growth of the normal skin flora. Incubation was carried out aerobically at 30 °C the plates examined and the colonies counted at 18 h and 48 h.	Perfomed	Perfomed	0.01			Not applicable.
Mackintosh and Hoffman	1984	S. pyogenes Group A/T7	Nutrient broth from overnight culture	J-textile-covered bottles (cellulose fiber, 100% wood pulp)	1.7x10^8 CFU	Sterile textile	Not described	One or both hands were then used to complete the transfer (second stage) by grasping sterile recipient textile-covered bottles	4	textiles were aseptically removed from the recipient bottles and placed in wide-necked jars containing 100 ml of 0.075 M phosphate buffer, pH 7.9, with 0.1% (v/v) Triton X-100. The jars were swirled briefly and left to stand for between one and five minutes to elute the bacteria. The elution fluid was diluted in quarter-strength Ringer's solution and 0.1 ml volumes inoculated on solid media.	Nutrient agar or blood agar, containing 4 ug nosobiocin per ml to select for the test organism and deprsss the growth of the normal skin flora. Incubation was carried out aerobically at 30 °C the plates examined and the colonies counted at 18 h and 48 h.	Perfomed	Perfomed	0.006			Not applicable.
Mackintosh and Hoffman	1984	S. saprophyticus CRF 31	Nutrient broth from overnight culture	J-textile-covered bottles (cellulose fiber, 100% wood pulp)	1.7x10^8 CFU	Sterile textile	Not described	One or both hands were then used to complete the transfer (second stage) by grasping sterile recipient textile-covered bottles	4	textiles were aseptically removed from the recipient bottles and placed in wide-necked jars containing 100 ml of 0.075 M phosphate buffer, pH 7.9, with 0.1% (v/v) Triton X-100. The jars were swirled briefly and left to stand for between one and five minutes to elute the bacteria. The elution fluid was diluted in quarter-strength Ringer's solution and 0.1 ml volumes inoculated on solid media.	Nutrient agar or blood agar, containing 4 ug nosobiocin per ml to select for the test organism and deprsss the growth of the normal skin flora. Incubation was carried out aerobically at 30 °C the plates examined and the colonies counted at 18 h and 48 h.	Perfomed	Perfomed	0.37			Not applicable.
Mackintosh and Hoffman	1984	P. aeruginosa GNSU 3245	Nutrient broth from overnight culture	J-textile-covered bottles (cellulose fiber, 100% wood pulp)	1.7x10^8 CFU	Sterile textile	Not described	One or both hands were then used to complete the transfer (second stage) by grasping sterile recipient textile-covered bottles	4	textiles were aseptically removed from the recipient bottles and placed in wide-necked jars containing 100 ml of 0.075 M phosphate buffer, pH 7.9, with 0.1% (v/v) Triton X-100. The jars were swirled briefly and left to stand for between one and five minutes to elute the bacteria. The elution fluid was diluted in quarter-strength Ringer's solution and 0.1 ml volumes inoculated on solid media.	Nutrient agar or blood agar, containing 4 ug nosobiocin per ml to select for the test organism and deprsss the growth of the normal skin flora. Incubation was carried out aerobically at 30 °C the plates examined and the colonies counted at 18 h and 48 h.	Perfomed	Perfomed	0.14			Not applicable.
Mackintosh and Hoffman	1984	E. coli NCTC 9001	Nutrient broth from overnight culture	J-textile-covered bottles (cellulose fiber, 100% wood pulp)	1.7x10^8 CFU	Sterile textile	Not described	One or both hands were then used to complete the transfer (second stage) by grasping sterile recipient textile-covered bottles	4	textiles were aseptically removed from the recipient bottles and placed in wide-necked jars containing 100 ml of 0.075 M phosphate buffer, pH 7.9, with 0.1% (v/v) Triton X-100. The jars were swirled briefly and left to stand for between one and five minutes to elute the bacteria. The elution fluid was diluted in quarter-strength Ringer's solution and 0.1 ml volumes inoculated on solid media.	Nutrient agar or blood agar, containing 4 ug nosobiocin per ml to select for the test organism and deprsss the growth of the normal skin flora. Incubation was carried out aerobically at 30 °C the plates examined and the colonies counted at 18 h and 48 h.	Perfomed	Perfomed	0.018			Not applicable.
Mackintosh and Hoffman	1984	K. aerogenes	Nutrient broth from overnight culture	J-textile-covered bottles (cellulose fiber, 100% wood pulp)	1.7x10^8 CFU	Sterile textile	Not described	One or both hands were then used to complete the transfer (second stage) by grasping sterile recipient textile-covered bottles	4	textiles were aseptically removed from the recipient bottles and placed in wide-necked jars containing 100 ml of 0.075 M phosphate buffer, pH 7.9, with 0.1% (v/v) Triton X-100. The jars were swirled briefly and left to stand for between one and five minutes to elute the bacteria. The elution fluid was diluted in quarter-strength Ringer's solution and 0.1 ml volumes inoculated on solid media.	Nutrient agar or blood agar, containing 4 ug nosobiocin per ml to select for the test organism and deprsss the growth of the normal skin flora. Incubation was carried out aerobically at 30 °C the plates examined and the colonies counted at 18 h and 48 h.	Perfomed	Perfomed	0.076			Not applicable.
Mallick et al.	2021	E. coli	100 uL of glycerol stock in 100mL of Luria Broth	Cotton (100%)	4.7-5 x10^8 cells	Surrogate skin composed of polyurethane 49%, polyamide micro-fiber 49% and other textiles 2%.	Not described	Area of contact between the 2 surfaces was fixes as 6.25cm2 using a weight of 1kg 16kPa of pressure. To create dynamic friciton, the weight was was manually rubbed in perpendicular direction with 10 clockwise rotations in 10s.	3	Recipient textile was placed in tube containing 10 ml of deionized-water, vortexed and diluted.	Luria agar plate, followed by overnight incubation at 37°C	Not described	Not described	2			The Extent of transfer was the highest from polyester compared to other textiles. Higher transfer with skin as origin compared to all textiles. Inverse correlation of roughness to transfer. Higher transfer with friction.
Mallick et al.	2021	E. coli	100 uL of glycerol stock in 100mL of Luria Broth	Polyester-cotton 50-50%	4.7-5 x10^8 cells	Surrogate skin composed of polyurethane 49%, polyamide micro-fiber 49% and other textiles 2%.	Not described	Area of contact between the 2 surfaces was fixes as 6.25cm2 using a weight of 1kg 0.16 kg/cm2 of pressure. To crate dynamic friciton, the weight was was manually rubbed in perpendicular direction with 10 clockwise rotations in 10s.		Recipient textile was places in tube containing 10 ml of deionized-water, vortexed and diluted.	Luria agar plate, followed by overnight incubation at 37°C	Not described	Not described	2.45			The Extent of transfer was the highest from polyester compared to other textiles. Higher transfer with skin as origin compared to all textiles. Inverse correlation of roughness to transfer. Higher transfer with friction.
Mallick et al.	2021	E. coli	100 uL of glycerol stock in 100mL of Luria Broth	Polyester 100%	4.7-5 x10^8 cells	Surrogate skin composed of polyurethane 49%, polyamide micro-fiber 49% and other textiles 2%.	Not described	Area of contact between the 2 surfaces was fixes as 6.25cm2 using a weight of 1kg 0.16 kg/cm2 of pressure. To crate dynamic friciton, the weight was was manually rubbed in perpendicular direction with 10 clockwise rotations in 10s.		Recipient textile was places in tube containing 10 ml of deionized-water, vortexed and diluted.	Luria agar plate, followed by overnight incubation at 37°C	Not described	Not described	4.04			The Extent of transfer was the highest from polyester compared to other textiles. Higher transfer with skin as origin compared to all textiles. Inverse correlation of roughness to transfer. Higher transfer with friction.
Mallick et al.	2021	E. coli	100 uL of glycerol stock in 100mL of Luria Broth	Surrogate skin composed of polyurethane 49%, polyamide micro-fiber 49% and other textiles 2%.	4.7-5 x10^8 cells	Cotton (100%)	Not described	Area of contact between the 2 surfaces was fixes as 6.25cm2 using a weight of 1kg 0.16 kg/cm2 of pressure. To crate dynamic friciton, the weight was was manually rubbed in perpendicular direction with 10 clockwise rotations in 10s.		Recipient textile was places in tube containing 10 ml of deionized-water, vortexed and diluted.	Luria agar plate, followed by overnight incubation at 37°C	Not described	Not described	36.6			The Extent of transfer was the highest from polyester compared to other textiles. Higher transfer with skin as origin compared to all textiles. Inverse correlation of roughness to transfer. Higher transfer with friction.
Mallick et al.	2021	E. coli	100 uL of glycerol stock in 100mL of Luria Broth	Surrogate skin composed of polyurethane 49%, polyamide micro-fiber 49% and other textiles 2%.	4.7-5 x10^8 cells	Polyester-cotton 50-50%	Not described	Area of contact between the 2 surfaces was fixes as 6.25cm2 using a weight of 1kg 0.16 kg/cm2 of pressure. To crate dynamic friciton, the weight was was manually rubbed in perpendicular direction with 10 clockwise rotations in 10s.		Recipient textile was places in tube containing 10 ml of deionized-water, vortexed and diluted.	Luria agar plate, followed by overnight incubation at 37°C	Not described	Not described	44.47			The Extent of transfer was the highest from polyester compared to other textiles. Higher transfer with skin as origin compared to all textiles. Inverse correlation of roughness to transfer. Higher transfer with friction.
Mallick et al.	2021	E. coli	100 uL of glycerol stock in 100mL of Luria Broth	Surrogate skin composed of polyurethane 49%, polyamide micro-fiber 49% and other textiles 2%.	4.7-5 x10^8 cells	Polyester 100%	Not described	Area of contact between the 2 surfaces was fixes as 6.25cm2 using a weight of 1kg 0.16 kg/cm2 of pressure. To crate dynamic friciton, the weight was was manually rubbed in perpendicular direction with 10 clockwise rotations in 10s.		Recipient textile was places in tube containing 10 ml of deionized-water, vortexed and diluted.	Luria agar plate, followed by overnight incubation at 37°C	Not described	Not described	51.7			The Extent of transfer was the highest from polyester compared to other textiles. Higher transfer with skin as origin compared to all textiles. Inverse correlation of roughness to transfer. Higher transfer with friction.
Mallick et al.	2021	S. aureus	100 uL of glycerol stock in 100mL of Luria Broth	Cotton (100%)	4.7-5 x10^8 cells	Surrogate skin composed of polyurethane 49%, polyamide micro-fiber 49% and other textiles 2%.	Not described	Area of contact between the 2 surfaces was fixes as 6.25cm2 using a weight of 1kg 0.16 kg/cm2 of pressure. To crate dynamic friciton, the weight was was manually rubbed in perpendicular direction with 10 clockwise rotations in 10s.		Recipient textile was places in tube containing 10 ml of deionized-water, vortexed and diluted.	Luria agar plate, followed by overnight incubation at 37°C	Not described	Not described	2.02			The Extent of transfer was the highest from polyester compared to other textiles. Higher transfer with skin as origin compared to all textiles. Inverse correlation of roughness to transfer. Higher transfer with friction.
Mallick et al.	2021	S. aureus	100 uL of glycerol stock in 100mL of Luria Broth	Polyester-cotton 50-50%	4.7-5 x10^8 cells	Surrogate skin composed of polyurethane 49%, polyamide micro-fiber 49% and other textiles 2%.	Not described	Area of contact between the 2 surfaces was fixes as 6.25cm2 using a weight of 1kg 0.16 kg/cm2 of pressure. To crate dynamic friciton, the weight was was manually rubbed in perpendicular direction with 10 clockwise rotations in 10s.		Recipient textile was places in tube containing 10 ml of deionized-water, vortexed and diluted.	Luria agar plate, followed by overnight incubation at 37°C	Not described	Not described	2.4			The Extent of transfer was the highest from polyester compared to other textiles. Higher transfer with skin as origin compared to all textiles. Inverse correlation of roughness to transfer. Higher transfer with friction.
Mallick et al.	2021	S. aureus	100 uL of glycerol stock in 100mL of Luria Broth	Polyester 100%	4.7-5 x10^8 cells	Surrogate skin composed of polyurethane 49%, polyamide micro-fiber 49% and other textiles 2%.	Not described	Area of contact between the 2 surfaces was fixes as 6.25cm2 using a weight of 1kg 0.16 kg/cm2 of pressure. To crate dynamic friciton, the weight was was manually rubbed in perpendicular direction with 10 clockwise rotations in 10s.		Recipient textile was places in tube containing 10 ml of deionized-water, vortexed and diluted.	Luria agar plate, followed by overnight incubation at 37°C	Not described	Not described	4			The Extent of transfer was the highest from polyester compared to other textiles. Higher transfer with skin as origin compared to all textiles. Inverse correlation of roughness to transfer. Higher transfer with friction.
Mallick et al.	2021	S. aureus	100 uL of glycerol stock in 100mL of Luria Broth	Surrogate skin composed of polyurethane 49%, polyamide micro-fiber 49% and other textiles 2%.	4.7-5 x10^8 cells	Cotton (100%)	Not described	Area of contact between the 2 surfaces was fixes as 6.25cm2 using a weight of 1kg 0.16 kg/cm2 of pressure. To crate dynamic friciton, the weight was was manually rubbed in perpendicular direction with 10 clockwise rotations in 10s.		Recipient textile was places in tube containing 10 ml of deionized-water, vortexed and diluted.	Luria agar plate, followed by overnight incubation at 37°C	Not described	Not described	32			The Extent of transfer was the highest from polyester compared to other textiles. Higher transfer with skin as origin compared to all textiles. Inverse correlation of roughness to transfer. Higher transfer with friction.
Mallick et al.	2021	S. aureus	100 uL of glycerol stock in 100mL of Luria Broth	Surrogate skin composed of polyurethane 49%, polyamide micro-fiber 49% and other textiles 2%.	4.7-5 x10^8 cells	Polyester-cotton 50-50%	Not described	Area of contact between the 2 surfaces was fixes as 6.25cm2 using a weight of 1kg 0.16 kg/cm2 of pressure. To crate dynamic friciton, the weight was was manually rubbed in perpendicular direction with 10 clockwise rotations in 10s.		Recipient textile was places in tube containing 10 ml of deionized-water, vortexed and diluted.	Luria agar plate, followed by overnight incubation at 37°C	Not described	Not described	37			The Extent of transfer was the highest from polyester compared to other textiles. Higher transfer with skin as origin compared to all textiles. Inverse correlation of roughness to transfer. Higher transfer with friction.
Mallick et al.	2021	S. aureus	100 uL of glycerol stock in 100mL of Luria Broth	Surrogate skin composed of polyurethane 49%, polyamide micro-fiber 49% and other textiles 2%.	4.7-5 x10^8 cells	Polyester 100%	Not described	Area of contact between the 2 surfaces was fixes as 6.25cm2 using a weight of 1kg 0.16 kg/cm2 of pressure. To crate dynamic friciton, the weight was was manually rubbed in perpendicular direction with 10 clockwise rotations in 10s.		Recipient textile was places in tube containing 10 ml of deionized-water, vortexed and diluted.	Luria agar plate, followed by overnight incubation at 37°C	Not described	Not described	47.2			The Extent of transfer was the highest from polyester compared to other textiles. Higher transfer with skin as origin compared to all textiles. Inverse correlation of roughness to transfer. Higher transfer with friction.
Marpels and Towers	1979	S. saprophyticus no.CRF31	The test organism grown overnight at 30 °C in nutrient broth or rubbed up in broth from an overnight plate culture and diluted appropriately.	Kitchen textile (viscose fibre)	1.9x10^6 cfu/ml	Index finger/thumb	Humidity not metionned, but inocolum was moist	From hand to textile: Volunteers grasped a sterile textile-covered bottle with each hand. textile to textile via hand: A contaminated bottle was grasped in each hand, a recipient bottle covered with moistend kichen cltih was then grapsed with one hand alternately left and right. In some experiment the hands were rinsed in a bowl with Triton C-100 to determine residual organisms.	8	Counting organisms from the hand: Elution from the ball of the index finger by the detergant scrub method of Williamson& liligman (1965) as modified by Stringe & Marples (1976). The sample fluid was plated on NA, NAT and CYLG+Nv and the colony counts of the test strain and other organisms were assessed as detailed above. Membrane filtration was Not described. (2) Organisms were eluted from the th…	All the plates were incubated aerobically at 30°C for 48 h.	Not described	Defined procedure while grasping a contaminated bottle acted as the control. Recovery was perfomed and ranged between 16.3-90% when taken imediatly after contamination	10			Not applicable.
Marpels and Towers	1979	S. saprophyticus no.CRF31	The test organism grown overnight at 30 °C in nutrient broth or rubbed up in broth from an overnight plate culture and diluted appropriately.	Kitchen textile (viscose fibre)	6.8x10^5 CFU	Index finger/thumb	26% humiditiy, dried inocolum	The inoculum was allowed to dry for 1 h. After that the volunteers grasped the contaminated bottle with each hand.	8	Counting organisms from the hand: Elution from the ball of the index finger by the detergant scrub method of Williamson& liligman (1965) as modified by Stringe & Marples (1976). The sample fluid was plated on NA, NAT and CYLG+Nv and the colony counts of the test strain and other organisms were assessed as detailed above. Membrane filtration was Not described. (2) Organisms were eluted from the th…	All the plates were incubated aerobically at 30°C for 48 h.	Performed	Performed	0.05			Not applicable.
Marpels and Towers	1979	S. saprophyticus no.CRF31	The test organism grown overnight at 30 °C in nutrient broth or rubbed up in broth from an overnight plate culture and diluted appropriately.	Hands of volunteers	1.80x10^6 CFU	Kitchen textile viscose fiber	Not described	After inoculation textile covered bottles were grasped by both hands of the volunteer	8	textile was transferred into a jar containing 100ml of 0.1 % TritonX -100 in 0.75 M phosphate buffer, pH 7.9. Serial tenfold dilutions were prepared in the buffered detergent solution diluted 1/2 with distilled water and singled rops (0.023ml) placed on nutrient agar( NA), nutrient agar containingt 1% Tween 80 (NAT) and casein yeast-extract glucose agar containing novobiocin 4 ug/ml (CYLG+Nv).	All the plates were incubated aerobically at 30°C for 48 h.	Performed	Performed	85			Not applicable.
Moore and Griffith	2006	S. aureus	Tryptone soy broth and 5% horse serum	Stainless steel (dry after 45 min)	0.1ml of 10^8 CFU/ml	Synthetic textile (GP wet)	Not described	Wiping (5x clock- and 5x anti-clockwise)	1	Sterile cotton swab premoistened (Ringer) passed in zig-zag pattern. Then transferred to 10ml of Ringer's solution and vortexed	1ml of dilution was added to a Petri dish with 15ml plate count agar and incubated at 30°C for 48h	Performed	Not described		96.0189		Dry textile on dry suface did not remove microbial bioburden effectively. Wet textile on dry suface achieved a much better microbial reduction as in dry condition.
Moore and Griffith	2006	S. aureus	Tryptone soy broth and 5% horse serum	Stainless steel (dry after 45 min)	0.1ml of 10^8 CFU/ml	Microfiber textile (wet with potable water) MF1-MF6	Not described	Wiping (5x clock- and 5x anti-clockwise)	6	Sterile cotton swab premoistened (Ringer) passed in zig-zag pattern. Then transferred to 10ml of Ringer's solution and vortexed	1ml of dilution was added to a Petri dish with 15ml plate count agar and incubated at 30°C for 48h	Performed	Not described		97.4881		Dry textile on dry suface did not remove microbial bioburden effectively. Wet textile on dry suface achieved a much better microbial reduction as in dry condition.
Moore and Griffith	2006	S. aureus	Tryptone soy broth and 5% horse serum	Microfiber textile (wet, absorbancy testing)	10^8 CFU/ml	Stainless steel (dry)	Not described	Wiping (5x clock- and 5x anti-clockwise)	6	Not described	Not described	Not described	Not described		0.1		Dry textile on dry suface did not remove microbial bioburden effectively. Wet textile on dry suface achieved a much better microbial reduction as in dry condition.
Moore and Griffith	2006	S. aureus	Tryptone soy broth and 5% horse serum	Synthetic textile (wet, absorbancy testing)	10^8 CFU/ml (wet, absorbancy testing)	Stainless steel (dry)	Not described	Wiping (5x clock- and 5x anti-clockwise)	1	Not described	Not described	Not described	Not described		1.25893		Dry textile on dry suface did not remove microbial bioburden effectively. Wet textile on dry suface achieved a much better microbial reduction as in dry condition.
Rusin et al.	2002	S. rubidaea ATCC 11634	Tryptic soy broth	Dishtextile (cotton 100%)	50*10^8/ml CFU or PFU	Hand	Not described	wringng out the dishtextile for 10 s after which subjects’ hands were allowed to air dry for 1 min before sampling	1	Dacron swab was used to rub over the entire ventral surface of the hand (including ventral surfaces of the thumb and fingers) twice	samples were plated and counted using the spread plate technique on TSA and icubated at 37°C for 24 h (Phages). Plated samples were incubated aerobically for 18–24 h at 35 ± 2°C (M. luteus and S. rubidaea)	Performed?	Not described	0.0045			Not applicable.
Rusin et al.	2002	S. rubidaea ATCC 11634	Tryptic soy broth	Laundry 100% cotton	200*10^8/ml CFU or PFU	Hand	Not described	Transferring a load (10 swatches) to the dryer	1	Dacron swab was used to rub over the entire ventral surface of the hand (including ventral surfaces of the thumb and fingers) twice	samples were plated and counted using the spread plate technique on TSA and icubated at 37°C for 24 h (Phages). Plated samples were incubated aerobically for 18–24 h at 35 ± 2°C (M. luteus and S. rubidaea)	Performed	Not described	0.003			Not applicable.
Rusin et al.	2002	S. rubidaea ATCC 11634	Tryptic soy broth	Laundry 50/50% cotton/polyester	100*10^8/ml CFU or PFU	Hand	Not described	Transferring a load (10 swatches) to the dryer	1	Dacron swab was used to rub over the entire ventral surface of the hand (including ventral surfaces of the thumb and fingers) twice	samples were plated and counted using the spread plate technique on TSA and icubated at 37°C for 24 h (Phages). Plated samples were incubated aerobically for 18–24 h at 35 ± 2°C (M. luteus and S. rubidaea)	Performed	Not described	0.0009			Not applicable.
Rusin et al.	2002	M. luteus ATCC 533	Tryptic soy broth	Dishtextile (cotton 100%)	50*10^8/ml CFU or PFU	Hand	Not described	wringng out the dishtextile for 10 s after which subjects’ hands were allowed to air dry for 1 min before sampling	1	Dacron swab was used to rub over the entire ventral surface of the hand (including ventral surfaces of the thumb and fingers) twice	samples were plated and counted using the spread plate technique on TSA and icubated at 37°C for 24 h (Phages). Plated samples were incubated aerobically for 18–24 h at 35 ± 2°C (M. luteus and S. rubidaea)	Performed	Not described	0.04			Not applicable.
Rusin et al.	2002	M. luteus ATCC 533	Tryptic soy broth	Laundry 100% cotton	200*10^8/ml CFU or PFU	Hand	Not described	Transferring a load (10 swatches) to the dryer	1	Dacron swab was used to rub over the entire ventral surface of the hand (including ventral surfaces of the thumb and fingers) twice	samples were plated and counted using the spread plate technique on TSA and icubated at 37°C for 24 h (Phages). Plated samples were incubated aerobically for 18–24 h at 35 ± 2°C (M. luteus and S. rubidaea)	Performed	Not described	0.13			Not applicable.
Rusin et al.	2002	M. luteus ATCC 533	Tryptic soy broth	Laundry 50/50% cotton/polyester	100*10^8/ml CFU or PFU	Hand	Not described	Transferring a load (10 swatches) to the dryer	1	Dacron swab was used to rub over the entire ventral surface of the hand (including ventral surfaces of the thumb and fingers) twice	samples were plated and counted using the spread plate technique on TSA and icubated at 37°C for 24 h (Phages). Plated samples were incubated aerobically for 18–24 h at 35 ± 2°C (M. luteus and S. rubidaea)	Performed	Not described	0.06			Not applicable.
Rusin et al.	2002	PRD-1 phage	Tryptic soy broth	Dishtextile (cotton 100%)	50*10^8/ml CFU or PFU	Hand	Not described	wringng out the dishtextile for 10 s after which subjects’ hands were allowed to air dry for 1 min before sampling	1	Dacron swab was used to rub over the entire ventral surface of the hand (including ventral surfaces of the thumb and fingers) twice	samples were plated and counted using the spread plate technique on TSA and icubated at 37°C for 24 h (Phages). Plated samples were incubated aerobically for 18–24 h at 35 ± 2°C (M. luteus and S. rubidaea)	Performed	Not described	0.03			Not applicable.
Rusin et al.	2002	PRD-1 phage	Tryptic soy broth	Laundry 100% cotton	200*10^8/ml CFU or PFU	Hand	Not described	Transferring a load (10 swatches) to the dryer	1	Dacron swab was used to rub over the entire ventral surface of the hand (including ventral surfaces of the thumb and fingers) twice	samples were plated and counted using the spread plate technique on TSA and icubated at 37°C for 24 h (Phages). Plated samples were incubated aerobically for 18–24 h at 35 ± 2°C (M. luteus and S. rubidaea)	Performed	Not described	0.005			Not applicable.
Rusin et al.	2002	PRD-1 phage	Tryptic soy broth	Laundry 50/50% cotton/polyester	100*10^8/ml CFU or PFU	Hand	Not described	Transferring a load (10 swatches) to the dryer	1	Dacron swab was used to rub over the entire ventral surface of the hand (including ventral surfaces of the thumb and fingers) twice	samples were plated and counted using the spread plate technique on TSA and icubated at 37°C for 24 h (Phages). Plated samples were incubated aerobically for 18–24 h at 35 ± 2°C (M. luteus and S. rubidaea)	Performed	Not described	0.0005			Not applicable.
Sattar S.A. et al.	2001	S. auerus (ATCC no. 6538)	Inoculum with TSB and 5% fetal bovine serum as the soil load	100% cotton	10^5 CFU / 10 ul	Dry Fingerpads of volunteers	air temperature range between 22 and 25°C and the relative humidity as 47-58%.	Direct contact dry (fingerpad on textile) without friction, for 10s and a pressure of 0.2kg*cm^-2.	In total 8 rounds for each textile (cotton and poly cotton) 4 rounds per each with and 4 rounds without friction, including control. =4	Eluent containing lecithin, Tween 80 and phosphate buffer at pH 7.2, was used to recover the bacterial cells from textile discs and fingerpads.	Disposable plastic plates with TSA were used to grow the bacteria eluted from the textile discs and fingerpads. Each plate received 0.1 ml of the sample to be titrated and the inoculum spread evenly on the agar surface. The inoculated plates were held at 37°C for 24 h before counting the colonies on them.	Not described	Performed			0.02	Bacterial transfer from moist or re-moistened textiles to fingerpads was higher from poly cotton than that from the all-cotton textile. Same result for dry transfer. Friction increased the level of transfer by 2-5 fold from both types of textile, but it was higher in the poly-cotton material.
Sattar S.A. et al.	2001	S. auerus (ATCC no. 6538)	Inoculum with TSB and 5% fetal bovine serum as the soil load	100% cotton moist	10^5 CFU / 10 ul	Dry Fingerpads of volunteers	air temperature range between 22 and 25°C and the relative humidity as 47-58%.	Direct contact moist (fingerpad on textile) without friction, for 10s and a pressure of 0.2kg*cm^-2.	In total 8 rounds for each textile (cotton and poly cotton) 4 rounds per each with and 4 rounds without friction, including control. =4	Eluent containing lecithin, Tween 80 and phosphate buffer at pH 7.2, was used to recover the bacterial cells from textile discs and fingerpads.	Disposable plastic plates with TSA were used to grow the bacteria eluted from the textile discs and fingerpads. Each plate received 0.1 ml of the sample to be titrated and the inoculum spread evenly on the agar surface. The inoculated plates were held at 37°C for 24 h before counting the colonies on them.	Not described	Performed			0.13	Bacterial transfer from moist or re-moistened textiles to fingerpads was higher from poly cotton than that from the all-cotton textile. Same result for dry transfer. Friction increased the level of transfer by 2-5 fold from both types of textile, but it was higher in the poly-cotton material.
Sattar S.A. et al.	2001	S. auerus (ATCC no. 6538)	Inoculum with TSB and 5% fetal bovine serum as the soil load	100% cotton	10^5 CFU / 10 ul	Dry Fingerpads of volunteers	air temperature range between 22 and 25°C and the relative humidity as 47-58%.	Direct contact re-moist (inoculum allowed to dry and moisted again with water) without friction, for 10s and a pressure of 0.2kg*cm^-2.	In total 8 rounds for each textile (cotton and poly cotton) 4 rounds per each with and 4 rounds without friction, including control. =4	Eluent containing lecithin, Tween 80 and phosphate buffer at pH 7.2, was used to recover the bacterial cells from textile discs and fingerpads.	Disposable plastic plates with TSA were used to grow the bacteria eluted from the textile discs and fingerpads. Each plate received 0.1 ml of the sample to be titrated and the inoculum spread evenly on the agar surface. The inoculated plates were held at 37°C for 24 h before counting the colonies on them.	Not described	Performed			0.07	Bacterial transfer from moist or re-moistened textiles to fingerpads was higher from poly cotton than that from the all-cotton textile. Same result for dry transfer. Friction increased the level of transfer by 2-5 fold from both types of textile, but it was higher in the poly-cotton material.
Sattar S.A. et al.	2001	S. auerus (ATCC no. 6538)	Inoculum with TSB and 5% fetal bovine serum as the soil load	Poly cotton (50% cotton, 50% polyester)	10^5 CFU / 10 ul	Dry Fingerpads of volunteers	air temperature range between 22 and 25°C and the relative humidity as 47-58%.	Direct contact dry (fingerpad on textile) without friction, for 10s and a pressure of 0.2kg*cm^-2.	In total 8 rounds for each textile (cotton and poly cotton) 4 rounds per each with and 4 rounds without friction, including control. =4	Eluent containing lecithin, Tween 80 and phosphate buffer at pH 7.2, was used to recover the bacterial cells from textile discs and fingerpads.	Disposable plastic plates with TSA were used to grow the bacteria eluted from the textile discs and fingerpads. Each plate received 0.1 ml of the sample to be titrated and the inoculum spread evenly on the agar surface. The inoculated plates were held at 37°C for 24 h before counting the colonies on them.	Not described	Performed			0.01	Bacterial transfer from moist or re-moistened textiles to fingerpads was higher from poly cotton than that from the all-cotton textile. Same result for dry transfer. Friction increased the level of transfer by 2-5 fold from both types of textile, but it was higher in the poly-cotton material.
Sattar S.A. et al.	2001	S. auerus (ATCC no. 6538)	Inoculum with TSB and 5% fetal bovine serum as the soil load	Poly cotton (50% cotton, 50% polyester) moist	10^5 CFU / 10 ul	Dry Fingerpads of volunteers	air temperature range between 22 and 25°C and the relative humidity as 47-58%.	Direct contact moist (fingerpad on textile) without friction, for 10s and a pressure of 0.2kg*cm^-2.	In total 8 rounds for each textile (cotton and poly cotton) 4 rounds per each with and 4 rounds without friction, including control. =4	Eluent containing lecithin, Tween 80 and phosphate buffer at pH 7.2, was used to recover the bacterial cells from textile discs and fingerpads.	Disposable plastic plates with TSA were used to grow the bacteria eluted from the textile discs and fingerpads. Each plate received 0.1 ml of the sample to be titrated and the inoculum spread evenly on the agar surface. The inoculated plates were held at 37°C for 24 h before counting the colonies on them.	Not described	Performed			0.21	Bacterial transfer from moist or re-moistened textiles to fingerpads was higher from poly cotton than that from the all-cotton textile. Same result for dry transfer. Friction increased the level of transfer by 2-5 fold from both types of textile, but it was higher in the poly-cotton material.
Sattar S.A. et al.	2001	S. auerus (ATCC no. 6538)	Inoculum with TSB and 5% fetal bovine serum as the soil load	Poly cotton (50% cotton, 50% polyester)	10^5 CFU / 10 ul	Dry Fingerpads of volunteers	air temperature range between 22 and 25°C and the relative humidity as 47-58%.	Direct contact re-moist (inoculum allowed to dry and moisted again with water) without friction, for 10s and a pressure of 0.2kg*cm^-2.	In total 8 rounds for each textile (cotton and poly cotton) 4 rounds per each with and 4 rounds without friction, including control. =4	Eluent containing lecithin, Tween 80 and phosphate buffer at pH 7.2, was used to recover the bacterial cells from textile discs and fingerpads.	Disposable plastic plates with TSA were used to grow the bacteria eluted from the textile discs and fingerpads. Each plate received 0.1 ml of the sample to be titrated and the inoculum spread evenly on the agar surface. The inoculated plates were held at 37°C for 24 h before counting the colonies on them.	Not described	Performed			0.08	Bacterial transfer from moist or re-moistened textiles to fingerpads was higher from poly cotton than that from the all-cotton textile. Same result for dry transfer. Friction increased the level of transfer by 2-5 fold from both types of textile, but it was higher in the poly-cotton material.
Sattar S.A. et al.	2001	S. auerus (ATCC no. 6538)	Inoculum with TSB and 5% fetal bovine serum as the soil load	100% cotton	10^5 CFU / 10 ul	Dry Fingerpads of volunteers	air temperature range between 22 and 25°C and the relative humidity as 47-58%.	Direct contact dry (fingerpad on textile) with friction, for 10s and a pressure of 0.2kg*cm^-2.	In total 8 rounds for each textile (cotton and poly cotton) 4 rounds per each with and 4 rounds without friction, including control. =4	Eluent containing lecithin, Tween 80 and phosphate buffer at pH 7.2, was used to recover the bacterial cells from textile discs and fingerpads.	Disposable plastic plates with TSA were used to grow the bacteria eluted from the textile discs and fingerpads. Each plate received 0.1 ml of the sample to be titrated and the inoculum spread evenly on the agar surface. The inoculated plates were held at 37°C for 24 h before counting the colonies on them.	Not described	Performed			0.01	Bacterial transfer from moist or re-moistened textiles to fingerpads was higher from poly cotton than that from the all-cotton textile. Same result for dry transfer. Friction increased the level of transfer by 2-5 fold from both types of textile, but it was higher in the poly-cotton material.
Sattar S.A. et al.	2001	S. auerus (ATCC no. 6538)	Inoculum with TSB and 5% fetal bovine serum as the soil load	100% cotton moist	10^5 CFU / 10 ul	Dry Fingerpads of volunteers	air temperature range between 22 and 25°C and the relative humidity as 47-58%.	Direct contact moist (fingerpad on textile) with friction, for 10s and a pressure of 0.2kg*cm^-2.	In total 8 rounds for each textile (cotton and poly cotton) 4 rounds per each with and 4 rounds without friction, including control. =4	Eluent containing lecithin, Tween 80 and phosphate buffer at pH 7.2, was used to recover the bacterial cells from textile discs and fingerpads.	Disposable plastic plates with TSA were used to grow the bacteria eluted from the textile discs and fingerpads. Each plate received 0.1 ml of the sample to be titrated and the inoculum spread evenly on the agar surface. The inoculated plates were held at 37°C for 24 h before counting the colonies on them.	Not described	Performed			0.39	Bacterial transfer from moist or re-moistened textiles to fingerpads was higher from poly cotton than that from the all-cotton textile. Same result for dry transfer. Friction increased the level of transfer by 2-5 fold from both types of textile, but it was higher in the poly-cotton material.
Sattar S.A. et al.	2001	S. auerus (ATCC no. 6538)	Inoculum with TSB and 5% fetal bovine serum as the soil load	100% cotton	10^5 CFU / 10 ul	Dry Fingerpads of volunteers	air temperature range between 22 and 25°C and the relative humidity as 47-58%.	Direct contact re-moist (inoculum allowed to dry and moisted again with water) with friction, for 10s and a pressure of 0.2kg*cm^-2.	In total 8 rounds for each textile (cotton and poly cotton) 4 rounds per each with and 4 rounds without friction, including control. =4	Eluent containing lecithin, Tween 80 and phosphate buffer at pH 7.2, was used to recover the bacterial cells from textile discs and fingerpads.	Disposable plastic plates with TSA were used to grow the bacteria eluted from the textile discs and fingerpads. Each plate received 0.1 ml of the sample to be titrated and the inoculum spread evenly on the agar surface. The inoculated plates were held at 37°C for 24 h before counting the colonies on them.	Not described	Performed			0.09	Bacterial transfer from moist or re-moistened textiles to fingerpads was higher from poly cotton than that from the all-cotton textile. Same result for dry transfer. Friction increased the level of transfer by 2-5 fold from both types of textile, but it was higher in the poly-cotton material.
Sattar S.A. et al.	2001	S. auerus (ATCC no. 6538)	Inoculum with TSB and 5% fetal bovine serum as the soil load	Poly cotton (50% cotton, 50% polyester)	10^5 CFU / 10 ul	Dry Fingerpads of volunteers	air temperature range between 22 and 25°C and the relative humidity as 47-58%.	Direct contact dry (fingerpad on textile) with friction, for 10s and a pressure of 0.2kg*cm^-2.	In total 8 rounds for each textile (cotton and poly cotton) 4 rounds per each with and 4 rounds without friction, including control. =4	Eluent containing lecithin, Tween 80 and phosphate buffer at pH 7.2, was used to recover the bacterial cells from textile discs and fingerpads.	Disposable plastic plates with TSA were used to grow the bacteria eluted from the textile discs and fingerpads. Each plate received 0.1 ml of the sample to be titrated and the inoculum spread evenly on the agar surface. The inoculated plates were held at 37°C for 24 h before counting the colonies on them.	Not described	Performed			0.01	Bacterial transfer from moist or re-moistened textiles to fingerpads was higher from poly cotton than that from the all-cotton textile. Same result for dry transfer. Friction increased the level of transfer by 2-5 fold from both types of textile, but it was higher in the poly-cotton material.
Sattar S.A. et al.	2001	S. auerus (ATCC no. 6538)	Inoculum with TSB and 5% fetal bovine serum as the soil load	Poly cotton (50% cotton, 50% polyester) moist	10^5 CFU / 10 ul	Dry Fingerpads of volunteers	air temperature range between 22 and 25°C and the relative humidity as 47-58%.	Direct contact moist (fingerpad on textile) with friction, for 10s and a pressure of 0.2kg*cm^-2.	In total 8 rounds for each textile (cotton and poly cotton) 4 rounds per each with and 4 rounds without friction, including control. =4	Eluent containing lecithin, Tween 80 and phosphate buffer at pH 7.2, was used to recover the bacterial cells from textile discs and fingerpads.	Disposable plastic plates with TSA were used to grow the bacteria eluted from the textile discs and fingerpads. Each plate received 0.1 ml of the sample to be titrated and the inoculum spread evenly on the agar surface. The inoculated plates were held at 37°C for 24 h before counting the colonies on them.	Not described	Performed			1	Bacterial transfer from moist or re-moistened textiles to fingerpads was higher from poly cotton than that from the all-cotton textile. Same result for dry transfer. Friction increased the level of transfer by 2-5 fold from both types of textile, but it was higher in the poly-cotton material.
Sattar S.A. et al.	2001	S. auerus (ATCC no. 6538)	Inoculum with TSB and 5% fetal bovine serum as the soil load	Poly cotton (50% cotton, 50% polyester)	10^5 CFU / 10 ul	Dry Fingerpads of volunteers	air temperature range between 22 and 25°C and the relative humidity as 47-58%.	Direct contact re-moist (inoculum allowed to dry and moisted again with water) with friction, for 10s and a pressure of 0.2kg*cm^-2.	In total 8 rounds for each textile (cotton and poly cotton) 4 rounds per each with and 4 rounds without friction, including control. =4	Eluent containing lecithin, Tween 80 and phosphate buffer at pH 7.2, was used to recover the bacterial cells from textile discs and fingerpads.	Disposable plastic plates with TSA were used to grow the bacteria eluted from the textile discs and fingerpads. Each plate received 0.1 ml of the sample to be titrated and the inoculum spread evenly on the agar surface. The inoculated plates were held at 37°C for 24 h before counting the colonies on them.	Not described	Performed			0.11	Bacterial transfer from moist or re-moistened textiles to fingerpads was higher from poly cotton than that from the all-cotton textile. Same result for dry transfer. Friction increased the level of transfer by 2-5 fold from both types of textile, but it was higher in the poly-cotton material.
Sattar S.A. et al.	2001	S. auerus (ATCC no. 6538)	Inoculum with TSB and 5% fetal bovine serum as the soil load	Poly cotton (50% cotton, 50% polyester)	10^5 CFU / 10 ul	Moist Fingerpads of volunteers	air temperature range between 22 and 25°C and the relative humidity as 47-58%.	Direct contact dry (fingerpad on textile) without friction, for 10s and a pressure of 0.2kg*cm^-2.	In total 8 rounds for each textile (cotton and poly cotton) 4 rounds per each with and 4 rounds without friction, including control. =4	Eluent containing lecithin, Tween 80 and phosphate buffer at pH 7.2, was used to recover the bacterial cells from textile discs and fingerpads.	Disposable plastic plates with TSA were used to grow the bacteria eluted from the textile discs and fingerpads. Each plate received 0.1 ml of the sample to be titrated and the inoculum spread evenly on the agar surface. The inoculated plates were held at 37°C for 24 h before counting the colonies on them.	Not described	Performed			0.1	Bacterial transfer from moist or re-moistened textiles to fingerpads was higher from poly cotton than that from the all-cotton textile. Same result for dry transfer. Friction increased the level of transfer by 2-5 fold from both types of textile, but it was higher in the poly-cotton material.
Sattar S.A. et al.	2001	S. auerus (ATCC no. 6538)	Inoculum with TSB and 5% fetal bovine serum as the soil load	Poly cotton (50% cotton, 50% polyester) moist	10^5 CFU / 10 ul	Moist Fingerpads of volunteers	air temperature range between 22 and 25°C and the relative humidity as 47-58%.	Direct contact moist (fingerpad on textile) without friction, for 10s and a pressure of 0.2kg*cm^-2.	In total 8 rounds for each textile (cotton and poly cotton) 4 rounds per each with and 4 rounds without friction, including control. =4	Eluent containing lecithin, Tween 80 and phosphate buffer at pH 7.2, was used to recover the bacterial cells from textile discs and fingerpads.	Disposable plastic plates with TSA were used to grow the bacteria eluted from the textile discs and fingerpads. Each plate received 0.1 ml of the sample to be titrated and the inoculum spread evenly on the agar surface. The inoculated plates were held at 37°C for 24 h before counting the colonies on them.	Not described	Performed			0.25	Bacterial transfer from moist or re-moistened textiles to fingerpads was higher from poly cotton than that from the all-cotton textile. Same result for dry transfer. Friction increased the level of transfer by 2-5 fold from both types of textile, but it was higher in the poly-cotton material.
Sattar S.A. et al.	2001	S. auerus (ATCC no. 6538)	Inoculum with TSB and 5% fetal bovine serum as the soil load	Poly cotton (50% cotton, 50% polyester)	10^5 CFU / 10 ul	Moist Fingerpads of volunteers	air temperature range between 22 and 25°C and the relative humidity as 47-58%.	Direct contact re-moist (inoculum allowed to dry and moisted again with water) without friction, for 10s and a pressure of 0.2kg*cm^-2.	In total 8 rounds for each textile (cotton and poly cotton) 4 rounds per each with and 4 rounds without friction, including control. =4	Eluent containing lecithin, Tween 80 and phosphate buffer at pH 7.2, was used to recover the bacterial cells from textile discs and fingerpads.	Disposable plastic plates with TSA were used to grow the bacteria eluted from the textile discs and fingerpads. Each plate received 0.1 ml of the sample to be titrated and the inoculum spread evenly on the agar surface. The inoculated plates were held at 37°C for 24 h before counting the colonies on them.	Not described	Performed			0.15	Bacterial transfer from moist or re-moistened textiles to fingerpads was higher from poly cotton than that from the all-cotton textile. Same result for dry transfer. Friction increased the level of transfer by 2-5 fold from both types of textile, but it was higher in the poly-cotton material.
Sattar S.A. et al.	2001	S. auerus (ATCC no. 6538)	Inoculum with TSB and 5% fetal bovine serum as the soil load	Poly cotton (50% cotton, 50% polyester)	10^5 CFU / 10 ul	Moist Fingerpads of volunteers	air temperature range between 22 and 25°C and the relative humidity as 47-58%.	Direct contact dry (fingerpad on textile) without friction, for 10s and a pressure of 0.2kg*cm^-2.	In total 8 rounds for each textile (cotton and poly cotton) 4 rounds per each with and 4 rounds without friction, including control. =4	Eluent containing lecithin, Tween 80 and phosphate buffer at pH 7.2, was used to recover the bacterial cells from textile discs and fingerpads.	Disposable plastic plates with TSA were used to grow the bacteria eluted from the textile discs and fingerpads. Each plate received 0.1 ml of the sample to be titrated and the inoculum spread evenly on the agar surface. The inoculated plates were held at 37°C for 24 h before counting the colonies on them.	Not described	Performed			0.14	Bacterial transfer from moist or re-moistened textiles to fingerpads was higher from poly cotton than that from the all-cotton textile. Same result for dry transfer. Friction increased the level of transfer by 2-5 fold from both types of textile, but it was higher in the poly-cotton material.
Sattar S.A. et al.	2001	S. auerus (ATCC no. 6538)	Inoculum with TSB and 5% fetal bovine serum as the soil load	Poly cotton (50% cotton, 50% polyester) moist	10^5 CFU / 10 ul	Moist Fingerpads of volunteers	air temperature range between 22 and 25°C and the relative humidity as 47-58%.	Direct contact moist (fingerpad on textile) without friction, for 10s and a pressure of 0.2kg*cm^-2.	In total 8 rounds for each textile (cotton and poly cotton) 4 rounds per each with and 4 rounds without friction, including control. =4	Eluent containing lecithin, Tween 80 and phosphate buffer at pH 7.2, was used to recover the bacterial cells from textile discs and fingerpads.	Disposable plastic plates with TSA were used to grow the bacteria eluted from the textile discs and fingerpads. Each plate received 0.1 ml of the sample to be titrated and the inoculum spread evenly on the agar surface. The inoculated plates were held at 37°C for 24 h before counting the colonies on them.	Not described	Performed			1.8	Bacterial transfer from moist or re-moistened textiles to fingerpads was higher from poly cotton than that from the all-cotton textile. Same result for dry transfer. Friction increased the level of transfer by 2-5 fold from both types of textile, but it was higher in the poly-cotton material.
Sattar S.A. et al.	2001	S. auerus (ATCC no. 6538)	Inoculum with TSB and 5% fetal bovine serum as the soil load	Poly cotton (50% cotton, 50% polyester)	10^5 CFU / 10 ul	Moist Fingerpads of volunteers	air temperature range between 22 and 25°C and the relative humidity as 47-58%.	Direct contact re-moist (inoculum allowed to dry and moisted again with water) without friction, for 10s and a pressure of 0.2kg*cm^-2.	In total 8 rounds for each textile (cotton and poly cotton) 4 rounds per each with and 4 rounds without friction, including control. =4	Eluent containing lecithin, Tween 80 and phosphate buffer at pH 7.2, was used to recover the bacterial cells from textile discs and fingerpads.	Disposable plastic plates with TSA were used to grow the bacteria eluted from the textile discs and fingerpads. Each plate received 0.1 ml of the sample to be titrated and the inoculum spread evenly on the agar surface. The inoculated plates were held at 37°C for 24 h before counting the colonies on them.	Not described	Performed			0.16	Bacterial transfer from moist or re-moistened textiles to fingerpads was higher from poly cotton than that from the all-cotton textile. Same result for dry transfer. Friction increased the level of transfer by 2-5 fold from both types of textile, but it was higher in the poly-cotton material.
Sattar S.A. et al.	2001	S. auerus (ATCC no. 6538)	Inoculum with TSB and 5% fetal bovine serum as the soil load	Poly cotton (50% cotton, 50% polyester)	10^5 CFU / 10 ul	Moist Fingerpads of volunteers	air temperature range between 22 and 25°C and the relative humidity as 47-58%.	Direct contact dry (fingerpad on textile) with friction, for 10s and a pressure of 0.2kg*cm^-2.	In total 8 rounds for each textile (cotton and poly cotton) 4 rounds per each with and 4 rounds without friction, including control. =4	Eluent containing lecithin, Tween 80 and phosphate buffer at pH 7.2, was used to recover the bacterial cells from textile discs and fingerpads.	Disposable plastic plates with TSA were used to grow the bacteria eluted from the textile discs and fingerpads. Each plate received 0.1 ml of the sample to be titrated and the inoculum spread evenly on the agar surface. The inoculated plates were held at 37°C for 24 h before counting the colonies on them.	Not described	Performed			0.15	Bacterial transfer from moist or re-moistened textiles to fingerpads was higher from poly cotton than that from the all-cotton textile. Same result for dry transfer. Friction increased the level of transfer by 2-5 fold from both types of textile, but it was higher in the poly-cotton material.
Sattar S.A. et al.	2001	S. auerus (ATCC no. 6538)	Inoculum with TSB and 5% fetal bovine serum as the soil load	Poly cotton (50% cotton, 50% polyester) moist	10^5 CFU / 10 ul	Moist Fingerpads of volunteers	air temperature range between 22 and 25°C and the relative humidity as 47-58%.	Direct contact moist (fingerpad on textile) with friction, for 10s and a pressure of 0.2kg*cm^-2.	In total 8 rounds for each textile (cotton and poly cotton) 4 rounds per each with and 4 rounds without friction, including control. =4	Eluent containing lecithin, Tween 80 and phosphate buffer at pH 7.2, was used to recover the bacterial cells from textile discs and fingerpads.	Disposable plastic plates with TSA were used to grow the bacteria eluted from the textile discs and fingerpads. Each plate received 0.1 ml of the sample to be titrated and the inoculum spread evenly on the agar surface. The inoculated plates were held at 37°C for 24 h before counting the colonies on them.	Not described	Performed			0.4	Bacterial transfer from moist or re-moistened textiles to fingerpads was higher from poly cotton than that from the all-cotton textile. Same result for dry transfer. Friction increased the level of transfer by 2-5 fold from both types of textile, but it was higher in the poly-cotton material.
Sattar S.A. et al.	2001	S. auerus (ATCC no. 6538)	Inoculum with TSB and 5% fetal bovine serum as the soil load	Poly cotton (50% cotton, 50% polyester)	10^5 CFU / 10 ul	Moist Fingerpads of volunteers	air temperature range between 22 and 25°C and the relative humidity as 47-58%.	Direct contact re-moist (inoculum allowed to dry and moisted again with water) with friction, for 10s and a pressure of 0.2kg*cm^-2.	In total 8 rounds for each textile (cotton and poly cotton) 4 rounds per each with and 4 rounds without friction, including control. =4	Eluent containing lecithin, Tween 80 and phosphate buffer at pH 7.2, was used to recover the bacterial cells from textile discs and fingerpads.	Disposable plastic plates with TSA were used to grow the bacteria eluted from the textile discs and fingerpads. Each plate received 0.1 ml of the sample to be titrated and the inoculum spread evenly on the agar surface. The inoculated plates were held at 37°C for 24 h before counting the colonies on them.	Not described	Performed			0.16	Bacterial transfer from moist or re-moistened textiles to fingerpads was higher from poly cotton than that from the all-cotton textile. Same result for dry transfer. Friction increased the level of transfer by 2-5 fold from both types of textile, but it was higher in the poly-cotton material.
Sattar S.A. et al.	2001	S. auerus (ATCC no. 6538)	Inoculum with TSB and 5% fetal bovine serum as the soil load	Poly cotton (50% cotton, 50% polyester)	10^5 CFU / 10 ul	Moist Fingerpads of volunteers	air temperature range between 22 and 25°C and the relative humidity as 47-58%.	Direct contact dry (fingerpad on textile) with friction, for 10s and a pressure of 0.2kg*cm^-2.	In total 8 rounds for each textile (cotton and poly cotton) 4 rounds per each with and 4 rounds without friction, including control. =4	Eluent containing lecithin, Tween 80 and phosphate buffer at pH 7.2, was used to recover the bacterial cells from textile discs and fingerpads.	Disposable plastic plates with TSA were used to grow the bacteria eluted from the textile discs and fingerpads. Each plate received 0.1 ml of the sample to be titrated and the inoculum spread evenly on the agar surface. The inoculated plates were held at 37°C for 24 h before counting the colonies on them.	Not described	Performed			0.13	Bacterial transfer from moist or re-moistened textiles to fingerpads was higher from poly cotton than that from the all-cotton textile. Same result for dry transfer. Friction increased the level of transfer by 2-5 fold from both types of textile, but it was higher in the poly-cotton material.
Sattar S.A. et al.	2001	S. auerus (ATCC no. 6538)	Inoculum with TSB and 5% fetal bovine serum as the soil load	Poly cotton (50% cotton, 50% polyester) moist	10^5 CFU / 10 ul	Moist Fingerpads of volunteers	air temperature range between 22 and 25°C and the relative humidity as 47-58%.	Direct contact moist (fingerpad on textile) with friction, for 10s and a pressure of 0.2kg*cm^-2.	In total 8 rounds for each textile (cotton and poly cotton) 4 rounds per each with and 4 rounds without friction, including control. =4	Eluent containing lecithin, Tween 80 and phosphate buffer at pH 7.2, was used to recover the bacterial cells from textile discs and fingerpads.	Disposable plastic plates with TSA were used to grow the bacteria eluted from the textile discs and fingerpads. Each plate received 0.1 ml of the sample to be titrated and the inoculum spread evenly on the agar surface. The inoculated plates were held at 37°C for 24 h before counting the colonies on them.	Not described	Performed			2.5	Bacterial transfer from moist or re-moistened textiles to fingerpads was higher from poly cotton than that from the all-cotton textile. Same result for dry transfer. Friction increased the level of transfer by 2-5 fold from both types of textile, but it was higher in the poly-cotton material.
Sattar S.A. et al.	2001	S. auerus (ATCC no. 6538)	Inoculum with TSB and 5% fetal bovine serum as the soil load	Poly cotton (50% cotton, 50% polyester)	10^5 CFU / 10 ul	Moist Fingerpads of volunteers	air temperature range between 22 and 25°C and the relative humidity as 47-58%.	Direct contact re-moist (inoculum allowed to dry and moisted again with water) with friction, for 10s and a pressure of 0.2kg*cm^-2.	In total 8 rounds for each textile (cotton and poly cotton) 4 rounds per each with and 4 rounds without friction, including control. =4	Eluent containing lecithin, Tween 80 and phosphate buffer at pH 7.2, was used to recover the bacterial cells from textile discs and fingerpads.	Disposable plastic plates with TSA were used to grow the bacteria eluted from the textile discs and fingerpads. Each plate received 0.1 ml of the sample to be titrated and the inoculum spread evenly on the agar surface. The inoculated plates were held at 37°C for 24 h before counting the colonies on them.	Not described	Performed			0.3	Bacterial transfer from moist or re-moistened textiles to fingerpads was higher from poly cotton than that from the all-cotton textile. Same result for dry transfer. Friction increased the level of transfer by 2-5 fold from both types of textile, but it was higher in the poly-cotton material.
Sattar S.A. et al.	2001	S. auerus (ATCC no. 6538)	Inoculum with TSB and 5% fetal bovine serum as the soil load	100% cotton	10^5 CFU / 10 ul	100% cotton dry	air temperature range between 22 and 25°C and the relative humidity as 47-58%.	Direct contact to dry origin, without friction, for 10s and a pressure of 0.2kg*cm^-2.	In total 8 rounds for each textile (cotton and poly cotton) 4 rounds per each with and 4 rounds without friction, including control. =4	the textile from the recipient carrier was removed aseptically, placed in 2 ml of the eluent and vortexed for 1 min. The eluates were titrated for cfu.	Disposable plastic plates with TSA were used to grow the bacteria eluted from the textile discs and fingerpads. Each plate received 0.1 ml of the sample to be titrated and the inoculum spread evenly on the agar surface. The inoculated plates were held at 37°C for 24 h before counting the colonies on them.	Not described	Performed			No result	Bacterial transfer from moist or re-moistened textiles to fingerpads was higher from poly cotton than that from the all-cotton textile. Same result for dry transfer. Friction increased the level of transfer by 2-5 fold from both types of textile, but it was higher in the poly-cotton material.
Sattar S.A. et al.	2001	S. auerus (ATCC no. 6538)	Inoculum with TSB and 5% fetal bovine serum as the soil load	100% cotton	10^5 CFU / 10 ul	100% cotton moist	air temperature range between 22 and 25°C and the relative humidity as 47-58%.	Direct contact to dry origin, without friction, for 10s and a pressure of 0.2kg*cm^-2.	In total 8 rounds for each textile (cotton and poly cotton) 4 rounds per each with and 4 rounds without friction, including control. =4	the textile from the recipient carrier was removed aseptically, placed in 2 ml of the eluent and vortexed for 1 min. The eluates were titrated for cfu.	Disposable plastic plates with TSA were used to grow the bacteria eluted from the textile discs and fingerpads. Each plate received 0.1 ml of the sample to be titrated and the inoculum spread evenly on the agar surface. The inoculated plates were held at 37°C for 24 h before counting the colonies on them.	Not described	Performed			0.025	Bacterial transfer from moist or re-moistened textiles to fingerpads was higher from poly cotton than that from the all-cotton textile. Same result for dry transfer. Friction increased the level of transfer by 2-5 fold from both types of textile, but it was higher in the poly-cotton material.
Sattar S.A. et al.	2001	S. auerus (ATCC no. 6538)	Inoculum with TSB and 5% fetal bovine serum as the soil load	100% cotton moist	10^5 CFU / 10 ul	100% cotton dry	air temperature range between 22 and 25°C and the relative humidity as 47-58%.	Direct contact to moist origin, without friction, for 10s and a pressure of 0.2kg*cm^-2.	In total 8 rounds for each textile (cotton and poly cotton) 4 rounds per each with and 4 rounds without friction, including control. =4	the textile from the recipient carrier was removed aseptically, placed in 2 ml of the eluent and vortexed for 1 min. The eluates were titrated for cfu.	Disposable plastic plates with TSA were used to grow the bacteria eluted from the textile discs and fingerpads. Each plate received 0.1 ml of the sample to be titrated and the inoculum spread evenly on the agar surface. The inoculated plates were held at 37°C for 24 h before counting the colonies on them.	Not described	Performed			0.01	Bacterial transfer from moist or re-moistened textiles to fingerpads was higher from poly cotton than that from the all-cotton textile. Same result for dry transfer. Friction increased the level of transfer by 2-5 fold from both types of textile, but it was higher in the poly-cotton material.
Sattar S.A. et al.	2001	S. auerus (ATCC no. 6538)	Inoculum with TSB and 5% fetal bovine serum as the soil load	100% cotton moist	10^5 CFU / 10 ul	100% cotton moist	air temperature range between 22 and 25°C and the relative humidity as 47-58%.	Direct contact to moist origin, without friction, for 10s and a pressure of 0.2kg*cm^-2.	In total 8 rounds for each textile (cotton and poly cotton) 4 rounds per each with and 4 rounds without friction, including control. =4	the textile from the recipient carrier was removed aseptically, placed in 2 ml of the eluent and vortexed for 1 min. The eluates were titrated for cfu.	Disposable plastic plates with TSA were used to grow the bacteria eluted from the textile discs and fingerpads. Each plate received 0.1 ml of the sample to be titrated and the inoculum spread evenly on the agar surface. The inoculated plates were held at 37°C for 24 h before counting the colonies on them.	Not described	Performed			0.025	Bacterial transfer from moist or re-moistened textiles to fingerpads was higher from poly cotton than that from the all-cotton textile. Same result for dry transfer. Friction increased the level of transfer by 2-5 fold from both types of textile, but it was higher in the poly-cotton material.
Sattar S.A. et al.	2001	S. auerus (ATCC no. 6538)	Inoculum with TSB and 5% fetal bovine serum as the soil load	Poly cotton (50% cotton, 50% polyester)	10^5 CFU / 10 ul	Poly cotton (50% cotton, 50% polyester) dry	air temperature range between 22 and 25°C and the relative humidity as 47-58%.	Direct contact to dry origin, without friction, for 10s and a pressure of 0.2kg*cm^-2.	In total 8 rounds for each textile (cotton and poly cotton) 4 rounds per each with and 4 rounds without friction, including control. =4	the textile from the recipient carrier was removed aseptically, placed in 2 ml of the eluent and vortexed for 1 min. The eluates were titrated for cfu.	Disposable plastic plates with TSA were used to grow the bacteria eluted from the textile discs and fingerpads. Each plate received 0.1 ml of the sample to be titrated and the inoculum spread evenly on the agar surface. The inoculated plates were held at 37°C for 24 h before counting the colonies on them.	Not described	Performed			0.022	Bacterial transfer from moist or re-moistened textiles to fingerpads was higher from poly cotton than that from the all-cotton textile. Same result for dry transfer. Friction increased the level of transfer by 2-5 fold from both types of textile, but it was higher in the poly-cotton material.
Sattar S.A. et al.	2001	S. auerus (ATCC no. 6538)	Inoculum with TSB and 5% fetal bovine serum as the soil load	Poly cotton (50% cotton, 50% polyester) moist	10^5 CFU / 10 ul	Poly cotton (50% cotton, 50% polyester) dry	air temperature range between 22 and 25°C and the relative humidity as 47-58%.	Direct contact to moist origin, without friction, for 10s and a pressure of 0.2kg*cm^-2.	In total 8 rounds for each textile (cotton and poly cotton) 4 rounds per each with and 4 rounds without friction, including control. =4	the textile from the recipient carrier was removed aseptically, placed in 2 ml of the eluent and vortexed for 1 min. The eluates were titrated for cfu.	Disposable plastic plates with TSA were used to grow the bacteria eluted from the textile discs and fingerpads. Each plate received 0.1 ml of the sample to be titrated and the inoculum spread evenly on the agar surface. The inoculated plates were held at 37°C for 24 h before counting the colonies on them.	Not described	Performed			0.13	Bacterial transfer from moist or re-moistened textiles to fingerpads was higher from poly cotton than that from the all-cotton textile. Same result for dry transfer. Friction increased the level of transfer by 2-5 fold from both types of textile, but it was higher in the poly-cotton material.
Sattar S.A. et al.	2001	S. auerus (ATCC no. 6538)	Inoculum with TSB and 5% fetal bovine serum as the soil load	Poly cotton (50% cotton, 50% polyester)	10^5 CFU / 10 ul	Poly cotton (50% cotton, 50% polyester) moist	air temperature range between 22 and 25°C and the relative humidity as 47-58%.	Direct contact to dry origin, without friction, for 10s and a pressure of 0.2kg*cm^-2.	In total 8 rounds for each textile (cotton and poly cotton) 4 rounds per each with and 4 rounds without friction, including control. =4	the textile from the recipient carrier was removed aseptically, placed in 2 ml of the eluent and vortexed for 1 min. The eluates were titrated for cfu.	Disposable plastic plates with TSA were used to grow the bacteria eluted from the textile discs and fingerpads. Each plate received 0.1 ml of the sample to be titrated and the inoculum spread evenly on the agar surface. The inoculated plates were held at 37°C for 24 h before counting the colonies on them.	Not described	Performed			0.09	Bacterial transfer from moist or re-moistened textiles to fingerpads was higher from poly cotton than that from the all-cotton textile. Same result for dry transfer. Friction increased the level of transfer by 2-5 fold from both types of textile, but it was higher in the poly-cotton material.
Sattar S.A. et al.	2001	S. auerus (ATCC no. 6538)	Inoculum with TSB and 5% fetal bovine serum as the soil load	Poly cotton (50% cotton, 50% polyester) moist	10^5 CFU / 10 ul	Poly cotton (50% cotton, 50% polyester) moist	air temperature range between 22 and 25°C and the relative humidity as 47-58%.	Direct contact to moist origin, without friction, for 10s and a pressure of 0.2kg*cm^-2.	In total 8 rounds for each textile (cotton and poly cotton) 4 rounds per each with and 4 rounds without friction, including control. =4	the textile from the recipient carrier was removed aseptically, placed in 2 ml of the eluent and vortexed for 1 min. The eluates were titrated for cfu.	Disposable plastic plates with TSA were used to grow the bacteria eluted from the textile discs and fingerpads. Each plate received 0.1 ml of the sample to be titrated and the inoculum spread evenly on the agar surface. The inoculated plates were held at 37°C for 24 h before counting the colonies on them.	Not described	Performed			0.08	Bacterial transfer from moist or re-moistened textiles to fingerpads was higher from poly cotton than that from the all-cotton textile. Same result for dry transfer. Friction increased the level of transfer by 2-5 fold from both types of textile, but it was higher in the poly-cotton material.
Scott and Bloomfield	1990	E. coli NCTC 8196	TSB and diluted with distilled water	J-textile	120 organisms/cm2	Fingertips (middle and forefinger of right hand)	18-20°C with 60% Humidity	Fingertips placed firmly on textile for 30s	2	Fingertips were pressed on TSA contact plates for 30s	TSA-Plates were incubates at 37°C for 24h	Not described	Performed		0.5		Not applicable.
Scott and Bloomfield	1990	K. aerogenes NCTC 5055	TSB and diluted with distilled water	J-textile	120 organisms/cm2	Fingertips (middle and forefinger of right hand)	not described	Fingertips placed firmly on textile for 30s	2	Fingertips were pressed on TSA contact plates for 30s	TSA-Plates were incubates at 37°C for 24h	Performed	Performed		6.7		Not applicable.
Scott and Bloomfield	1990	S. aureus NCTC 4163	TSB and diluted with distilled water	J-textile	120 organisms/cm2	Fingertips (middle and forefinger of right hand)	not described	Fingertips placed firmly on textile for 30s	2	Fingertips were pressed on TSA contact plates for 30s	TSA-Plates were incubates at 37°C for 24h	Performed	Performed		3.4		Not applicable.
Scott and Bloomfield	1990	E. coli NCTC 8196	TSB and diluted with distilled water	J-textile	120 organisms/cm2	Laminate surface	not described	textile wiped on a sterile laminate surface	2	weighted (200g) contact to laminate for 30s with TSA contact plates	TSA-Plates were incubates at 37°C for 24h	Performed	Performed		3.2		Not applicable.
Scott and Bloomfield	1990	K. aerogenes NCTC 5055	TSB and diluted with distilled water	J-textile	120 organisms/cm2	Laminate surface	not described	textile wiped on a sterile laminate surface	2	weighted (200g) contact to laminate for 30s with TSA contact plates	TSA-Plates were incubates at 37°C for 24h	Performed	Performed		5.7		Not applicable.
Scott and Bloomfield	1990	S. aureus NCTC 4163	TSB and diluted with distilled water	J-textile	120 organisms/cm2	Laminate surface	not described	textile wiped on a sterile laminate surface	2	weighted (200g) contact to laminate for 30s with TSA contact plates	TSA-Plates were incubates at 37°C for 24h	Performed	Performed		1.2		Not applicable.
Sidwell R. et al.	1970	Poliovirus MEF-1 strain	Hep-2 cells	Cotton sheeting	Inoculation by aerosol 10^2.2 CCID50/ml	Cotton sheeting	storage prior to transfer for 16 hr at 25 C in 35% relative humidity	15 sterile swatches of the same textile and 15 contaminated swatches were placed in a sterile battery jar. The jar was sealed and turned manually in a random tumbling motion for 30 minutes.	5 Rounds, removal of the jar after 3, 6, 10, 20 and 30 Minutes.	Each swatch was macerated with Eagle's basal medium supplemented with 5.0% agamma calf serum and 0.5% chick embryo extract and adjusted to pH 7.2. The eluate resulting from the maceration process was diluted in a series of 10-fold dilutions and added to quintuplicate vinyl-plastic panel (12) cups containing HEp-2 cells	Microscoplically, 50% cell culture infectious dose per ml of eluate (CCID5o/ml) was calculated by using the Reed-Muench procedure	Performed	Not relevant		2.51189		Not applicable.
Sidwell R. et al.	1970	Poliovirus MEF-1 strain	Hep-2 cells	Cotton sheeting	Inoculation by direct contact 10^1.3 CCID50/ml	Cotton sheeting	storage prior to transfer for 16 hr at 25 C in 35% relative humidity	15 sterile swatches of the same textile and 15 contaminated swatches were placed in a sterile battery jar. The jar was sealed and turned manually in a random tumbling motion for 30 minutes.	5 Rounds, removal of the jar after 3, 6, 10, 20 and 30 Minutes.	Each swatch was macerated with Eagle's basal medium supplemented with 5.0% agamma calf serum and 0.5% chick embryo extract and adjusted to pH 7.2. The eluate resulting from the maceration process was diluted in a series of 10-fold dilutions and added to quintuplicate vinyl-plastic panel (12) cups containing HEp-2 cells	Microscoplically, 50% cell culture infectious dose per ml of eluate (CCID5o/ml) was calculated by using the Reed-Muench procedure	Performed	Not relevant		12.5893		Not applicable.
Sidwell R. et al.	1970	Poliovirus MEF-1 strain	Hep-2 cells	Cotton terry textile	Inoculation by aerosol 10^1.5 CCID50/ml	Cotton terry textile	storage prior to transfer for 16 hr at 25 C in 35% relative humidity	15 sterile swatches of the same textile and 15 contaminated swatches were placed in a sterile battery jar. The jar was sealed and turned manually in a random tumbling motion for 30 minutes.	5 Rounds, removal of the jar after 3, 6, 10, 20 and 30 Minutes.	Each swatch was macerated with Eagle's basal medium supplemented with 5.0% agamma calf serum and 0.5% chick embryo extract and adjusted to pH 7.2. The eluate resulting from the maceration process was diluted in a series of 10-fold dilutions and added to quintuplicate vinyl-plastic panel (12) cups containing HEp-2 cells	Microscoplically, 50% cell culture infectious dose per ml of eluate (CCID5o/ml) was calculated by using the Reed-Muench procedure	Performed	Not relevant		12.5893		Not applicable.
Sidwell R. et al.	1970	Poliovirus MEF-1 strain	Hep-2 cells	Cotton terry textile	Inoculation by direct contact 10^0.6 CCID50/ml	Cotton terry textile	storage prior to transfer for 16 hr at 25 C in 35% relative humidity	15 sterile swatches of the same textile and 15 contaminated swatches were placed in a sterile battery jar. The jar was sealed and turned manually in a random tumbling motion for 30 minutes.	5 Rounds, removal of the jar after 3, 6, 10, 20 and 30 Minutes.	Each swatch was macerated with Eagle's basal medium supplemented with 5.0% agamma calf serum and 0.5% chick embryo extract and adjusted to pH 7.2. The eluate resulting from the maceration process was diluted in a series of 10-fold dilutions and added to quintuplicate vinyl-plastic panel (12) cups containing HEp-2 cells	Microscoplically, 50% cell culture infectious dose per ml of eluate (CCID5o/ml) was calculated by using the Reed-Muench procedure	Performed	Not relevant		63.0957		Not applicable.
Sidwell R. et al.	1970	Poliovirus MEF-1 strain	Hep-2 cells	Washable wool shirting	Inoculation by aerosol 10^1.6 CCID50/ml	Washable wool shirting	storage prior to transfer for 16 hr at 25 C in 35% relative humidity	15 sterile swatches of the same textile and 15 contaminated swatches were placed in a sterile battery jar. The jar was sealed and turned manually in a random tumbling motion for 30 minutes.	5 Rounds, removal of the jar after 3, 6, 10, 20 and 30 Minutes.	Each swatch was macerated with Eagle's basal medium supplemented with 5.0% agamma calf serum and 0.5% chick embryo extract and adjusted to pH 7.2. The eluate resulting from the maceration process was diluted in a series of 10-fold dilutions and added to quintuplicate vinyl-plastic panel (12) cups containing HEp-2 cells	Microscoplically, 50% cell culture infectious dose per ml of eluate (CCID5o/ml) was calculated by using the Reed-Muench procedure	Performed	Not relevant		31.6228		Not applicable.
Sidwell R. et al.	1970	Poliovirus MEF-1 strain	Hep-2 cells	Washable wool shirting	Inoculation by direct contact 10^1.6 CCID50/ml	Washable wool shirting	storage prior to transfer for 16 hr at 25 C in 35% relative humidity	15 sterile swatches of the same textile and 15 contaminated swatches were placed in a sterile battery jar. The jar was sealed and turned manually in a random tumbling motion for 30 minutes.	5 Rounds, removal of the jar after 3, 6, 10, 20 and 30 Minutes.	Each swatch was macerated with Eagle's basal medium supplemented with 5.0% agamma calf serum and 0.5% chick embryo extract and adjusted to pH 7.2. The eluate resulting from the maceration process was diluted in a series of 10-fold dilutions and added to quintuplicate vinyl-plastic panel (12) cups containing HEp-2 cells	Microscoplically, 50% cell culture infectious dose per ml of eluate (CCID5o/ml) was calculated by using the Reed-Muench procedure	Performed	Not relevant		6.30957		Not applicable.
Sidwell R. et al.	1970	Poliovirus MEF-1 strain	Hep-2 cells	Wool blanketing	Inoculation by aerosol 10^3.3 CCID50/ml	Wool blanketing	storage prior to transfer for 16 hr at 25 C in 35% relative humidity	15 sterile swatches of the same textile and 15 contaminated swatches were placed in a sterile battery jar. The jar was sealed and turned manually in a random tumbling motion for 30 minutes.	5 Rounds, removal of the jar after 3, 6, 10, 20 and 30 Minutes.	Each swatch was macerated with Eagle's basal medium supplemented with 5.0% agamma calf serum and 0.5% chick embryo extract and adjusted to pH 7.2. The eluate resulting from the maceration process was diluted in a series of 10-fold dilutions and added to quintuplicate vinyl-plastic panel (12) cups containing HEp-2 cells	Microscoplically, 50% cell culture infectious dose per ml of eluate (CCID5o/ml) was calculated by using the Reed-Muench procedure	Performed	Not relevant		31.6228		Not applicable.
Sidwell R. et al.	1970	Poliovirus MEF-1 strain	Hep-2 cells	Wool blanketing	Inoculation by direct contact 10^4.4 CCID50/ml	Wool blanketing	storage prior to transfer for 16 hr at 25 C in 35% relative humidity	15 sterile swatches of the same textile and 15 contaminated swatches were placed in a sterile battery jar. The jar was sealed and turned manually in a random tumbling motion for 30 minutes.	5 Rounds, removal of the jar after 3, 6, 10, 20 and 30 Minutes.	Each swatch was macerated with Eagle's basal medium supplemented with 5.0% agamma calf serum and 0.5% chick embryo extract and adjusted to pH 7.2. The eluate resulting from the maceration process was diluted in a series of 10-fold dilutions and added to quintuplicate vinyl-plastic panel (12) cups containing HEp-2 cells	Microscoplically, 50% cell culture infectious dose per ml of eluate (CCID5o/ml) was calculated by using the Reed-Muench procedure	Performed	Not relevant		12.5893		Not applicable.
Sidwell R. et al.	1970	Poliovirus MEF-1 strain	Hep-2 cells	Nylon jersey	Inoculation by aerosol 10^2.3 CCID50/ml	Nylon jersey	storage prior to transfer for 16 hr at 25 C in 35% relative humidity	15 sterile swatches of the same textile and 15 contaminated swatches were placed in a sterile battery jar. The jar was sealed and turned manually in a random tumbling motion for 30 minutes.	5 Rounds, removal of the jar after 3, 6, 10, 20 and 30 Minutes.	Each swatch was macerated with Eagle's basal medium supplemented with 5.0% agamma calf serum and 0.5% chick embryo extract and adjusted to pH 7.2. The eluate resulting from the maceration process was diluted in a series of 10-fold dilutions and added to quintuplicate vinyl-plastic panel (12) cups containing HEp-2 cells	Microscoplically, 50% cell culture infectious dose per ml of eluate (CCID5o/ml) was calculated by using the Reed-Muench procedure	Performed	Not relevant		7.94328		Not applicable.
Sidwell R. et al.	1970	Poliovirus MEF-1 strain	Hep-2 cells	Nylon jersey	Inoculation by direct contact 10^3.9 CCID50/ml	Nylon jersey	storage prior to transfer for 16 hr at 25 C in 35% relative humidity	15 sterile swatches of the same textile and 15 contaminated swatches were placed in a sterile battery jar. The jar was sealed and turned manually in a random tumbling motion for 30 minutes.	5 Rounds, removal of the jar after 3, 6, 10, 20 and 30 Minutes.	Each swatch was macerated with Eagle's basal medium supplemented with 5.0% agamma calf serum and 0.5% chick embryo extract and adjusted to pH 7.2. The eluate resulting from the maceration process was diluted in a series of 10-fold dilutions and added to quintuplicate vinyl-plastic panel (12) cups containing HEp-2 cells	Microscoplically, 50% cell culture infectious dose per ml of eluate (CCID5o/ml) was calculated by using the Reed-Muench procedure	Performed	Not relevant		0.398107		Not applicable.
Sidwell R. et al.	1970	Poliovirus MEF-1 strain	Hep-2 cells	Dacron/cotton shirting	Inoculation by aerosol 10^1.0 CCID50/ml	Dacron/cotton shirting	storage prior to transfer for 16 hr at 25 C in 35% relative humidity	15 sterile swatches of the same textile and 15 contaminated swatches were placed in a sterile battery jar. The jar was sealed and turned manually in a random tumbling motion for 30 minutes.	5 Rounds, removal of the jar after 3, 6, 10, 20 and 30 Minutes.	Each swatch was macerated with Eagle's basal medium supplemented with 5.0% agamma calf serum and 0.5% chick embryo extract and adjusted to pH 7.2. The eluate resulting from the maceration process was diluted in a series of 10-fold dilutions and added to quintuplicate vinyl-plastic panel (12) cups containing HEp-2 cells	Microscoplically, 50% cell culture infectious dose per ml of eluate (CCID5o/ml) was calculated by using the Reed-Muench procedure	Performed	Not relevant		25.1189		Not applicable.
Sidwell R. et al.	1970	Poliovirus MEF-1 strain	Hep-2 cells	Dacron/cotton shirting	Inoculation by direct contact 10^0.9 CCID50/ml	Dacron/cotton shirting	storage prior to transfer for 16 hr at 25 C in 35% relative humidity	15 sterile swatches of the same textile and 15 contaminated swatches were placed in a sterile battery jar. The jar was sealed and turned manually in a random tumbling motion for 30 minutes.	5 Rounds, removal of the jar after 3, 6, 10, 20 and 30 Minutes.	Each swatch was macerated with Eagle's basal medium supplemented with 5.0% agamma calf serum and 0.5% chick embryo extract and adjusted to pH 7.2. The eluate resulting from the maceration process was diluted in a series of 10-fold dilutions and added to quintuplicate vinyl-plastic panel (12) cups containing HEp-2 cells	Microscoplically, 50% cell culture infectious dose per ml of eluate (CCID5o/ml) was calculated by using the Reed-Muench procedure	Performed	Not relevant		31.6228		Not applicable.
Sidwell R. et al.	1970	Vaccinia virus (Lederle chrioallantoic)	Hep-2 cells	Cotton sheeting	Inoculation by aerosol 10^4 CCID50/ml	Cotton sheeting	storage prior to transfer for 16 hr at 25 C in 35% relative humidity	15 sterile swatches of the same textile and 15 contaminated swatches were placed in a sterile battery jar. The jar was sealed and turned manually in a random tumbling motion for 30 minutes.	5 Rounds, removal of the jar after 3, 6, 10, 20 and 30 Minutes.	Each swatch was macerated with Eagle's basal medium supplemented with 5.0% agamma calf serum and 0.5% chick embryo extract and adjusted to pH 7.2. The eluate resulting from the maceration process was diluted in a series of 10-fold dilutions and added to quintuplicate vinyl-plastic panel (12) cups containing HEp-2 cells	Microscoplically, 50% cell culture infectious dose per ml of eluate (CCID5o/ml) was calculated by using the Reed-Muench procedure	Performed	Not relevant		0.794328		Not applicable.
Sidwell R. et al.	1970	Vaccinia virus (Lederle chrioallantoic)	Hep-2 cells	Cotton sheeting	Inoculation by direct contact 10^3.3 CCID50/ml	Cotton sheeting	storage prior to transfer for 16 hr at 25 C in 35% relative humidity	15 sterile swatches of the same textile and 15 contaminated swatches were placed in a sterile battery jar. The jar was sealed and turned manually in a random tumbling motion for 30 minutes.	5 Rounds, removal of the jar after 3, 6, 10, 20 and 30 Minutes.	Each swatch was macerated with Eagle's basal medium supplemented with 5.0% agamma calf serum and 0.5% chick embryo extract and adjusted to pH 7.2. The eluate resulting from the maceration process was diluted in a series of 10-fold dilutions and added to quintuplicate vinyl-plastic panel (12) cups containing HEp-2 cells	Microscoplically, 50% cell culture infectious dose per ml of eluate (CCID5o/ml) was calculated by using the Reed-Muench procedure	Performed	Not relevant		0.199526		Not applicable.
Sidwell R. et al.	1970	Vaccinia virus (Lederle chrioallantoic)	Hep-2 cells	Cotton terry textile	Inoculation by aerosol 10^4.9 CCID50/ml	Cotton terry textile	storage prior to transfer for 16 hr at 25 C in 35% relative humidity	15 sterile swatches of the same textile and 15 contaminated swatches were placed in a sterile battery jar. The jar was sealed and turned manually in a random tumbling motion for 30 minutes.	5 Rounds, removal of the jar after 3, 6, 10, 20 and 30 Minutes.	Each swatch was macerated with Eagle's basal medium supplemented with 5.0% agamma calf serum and 0.5% chick embryo extract and adjusted to pH 7.2. The eluate resulting from the maceration process was diluted in a series of 10-fold dilutions and added to quintuplicate vinyl-plastic panel (12) cups containing HEp-2 cells	Microscoplically, 50% cell culture infectious dose per ml of eluate (CCID5o/ml) was calculated by using the Reed-Muench procedure	Performed	Not relevant		2.51189		Not applicable.
Sidwell R. et al.	1970	Vaccinia virus (Lederle chrioallantoic)	Hep-2 cells	Cotton terry textile	Inoculation by direct contact 10^5.3 CCID50/ml	Cotton terry textile	storage prior to transfer for 16 hr at 25 C in 35% relative humidity	15 sterile swatches of the same textile and 15 contaminated swatches were placed in a sterile battery jar. The jar was sealed and turned manually in a random tumbling motion for 30 minutes.	5 Rounds, removal of the jar after 3, 6, 10, 20 and 30 Minutes.	Each swatch was macerated with Eagle's basal medium supplemented with 5.0% agamma calf serum and 0.5% chick embryo extract and adjusted to pH 7.2. The eluate resulting from the maceration process was diluted in a series of 10-fold dilutions and added to quintuplicate vinyl-plastic panel (12) cups containing HEp-2 cells	Microscoplically, 50% cell culture infectious dose per ml of eluate (CCID5o/ml) was calculated by using the Reed-Muench procedure	Performed	Not relevant		7.94328		Not applicable.
Sidwell R. et al.	1970	Vaccinia virus (Lederle chrioallantoic)	Hep-2 cells	Washable wool shirting	Inoculation by aerosol 10^5.2 CCID50/ml	Washable wool shirting	storage prior to transfer for 16 hr at 25 C in 35% relative humidity	15 sterile swatches of the same textile and 15 contaminated swatches were placed in a sterile battery jar. The jar was sealed and turned manually in a random tumbling motion for 30 minutes.	5 Rounds, removal of the jar after 3, 6, 10, 20 and 30 Minutes.	Each swatch was macerated with Eagle's basal medium supplemented with 5.0% agamma calf serum and 0.5% chick embryo extract and adjusted to pH 7.2. The eluate resulting from the maceration process was diluted in a series of 10-fold dilutions and added to quintuplicate vinyl-plastic panel (12) cups containing HEp-2 cells	Microscoplically, 50% cell culture infectious dose per ml of eluate (CCID5o/ml) was calculated by using the Reed-Muench procedure	Performed	Not relevant		1.25893		Not applicable.
Sidwell R. et al.	1970	Vaccinia virus (Lederle chrioallantoic)	Hep-2 cells	Washable wool shirting	Inoculation by direct contact 10^4.1 CCID50/ml	Washable wool shirting	storage prior to transfer for 16 hr at 25 C in 35% relative humidity	15 sterile swatches of the same textile and 15 contaminated swatches were placed in a sterile battery jar. The jar was sealed and turned manually in a random tumbling motion for 30 minutes.	5 Rounds, removal of the jar after 3, 6, 10, 20 and 30 Minutes.	Each swatch was macerated with Eagle's basal medium supplemented with 5.0% agamma calf serum and 0.5% chick embryo extract and adjusted to pH 7.2. The eluate resulting from the maceration process was diluted in a series of 10-fold dilutions and added to quintuplicate vinyl-plastic panel (12) cups containing HEp-2 cells	Microscoplically, 50% cell culture infectious dose per ml of eluate (CCID5o/ml) was calculated by using the Reed-Muench procedure	Performed	Not relevant		0.501187		Not applicable.
Sidwell R. et al.	1970	Vaccinia virus (Lederle chrioallantoic)	Hep-2 cells	Wool blanketing	Inoculation by aerosol 10^5.3 CCID50/ml	Wool blanketing	storage prior to transfer for 16 hr at 25 C in 35% relative humidity	15 sterile swatches of the same textile and 15 contaminated swatches were placed in a sterile battery jar. The jar was sealed and turned manually in a random tumbling motion for 30 minutes.	5 Rounds, removal of the jar after 3, 6, 10, 20 and 30 Minutes.	Each swatch was macerated with Eagle's basal medium supplemented with 5.0% agamma calf serum and 0.5% chick embryo extract and adjusted to pH 7.2. The eluate resulting from the maceration process was diluted in a series of 10-fold dilutions and added to quintuplicate vinyl-plastic panel (12) cups containing HEp-2 cells	Microscoplically, 50% cell culture infectious dose per ml of eluate (CCID5o/ml) was calculated by using the Reed-Muench procedure	Performed	Not relevant		7.94328		Not applicable.
Sidwell R. et al.	1970	Vaccinia virus (Lederle chrioallantoic)	Hep-2 cells	Wool blanketing	Inoculation by direct contact 10^5.9 CCID50/ml	Wool blanketing	storage prior to transfer for 16 hr at 25 C in 35% relative humidity	15 sterile swatches of the same textile and 15 contaminated swatches were placed in a sterile battery jar. The jar was sealed and turned manually in a random tumbling motion for 30 minutes.	5 Rounds, removal of the jar after 3, 6, 10, 20 and 30 Minutes.	Each swatch was macerated with Eagle's basal medium supplemented with 5.0% agamma calf serum and 0.5% chick embryo extract and adjusted to pH 7.2. The eluate resulting from the maceration process was diluted in a series of 10-fold dilutions and added to quintuplicate vinyl-plastic panel (12) cups containing HEp-2 cells	Microscoplically, 50% cell culture infectious dose per ml of eluate (CCID5o/ml) was calculated by using the Reed-Muench procedure	Performed	Not relevant		3.16228		Not applicable.
Sidwell R. et al.	1970	Vaccinia virus (Lederle chrioallantoic)	Hep-2 cells	Nylon jersey	Inoculation by aerosol 10^5.2 CCID50/ml	Nylon jersey	storage prior to transfer for 16 hr at 25 C in 35% relative humidity	15 sterile swatches of the same textile and 15 contaminated swatches were placed in a sterile battery jar. The jar was sealed and turned manually in a random tumbling motion for 30 minutes.	5 Rounds, removal of the jar after 3, 6, 10, 20 and 30 Minutes.	Each swatch was macerated with Eagle's basal medium supplemented with 5.0% agamma calf serum and 0.5% chick embryo extract and adjusted to pH 7.2. The eluate resulting from the maceration process was diluted in a series of 10-fold dilutions and added to quintuplicate vinyl-plastic panel (12) cups containing HEp-2 cells	Microscoplically, 50% cell culture infectious dose per ml of eluate (CCID5o/ml) was calculated by using the Reed-Muench procedure	Performed	Not relevant		0.398107		Not applicable.
Sidwell R. et al.	1970	Vaccinia virus (Lederle chrioallantoic)	Hep-2 cells	Nylon jersey	Inoculation by direct contact 10^5.1 CCID50/ml	Nylon jersey	storage prior to transfer for 16 hr at 25 C in 35% relative humidity	15 sterile swatches of the same textile and 15 contaminated swatches were placed in a sterile battery jar. The jar was sealed and turned manually in a random tumbling motion for 30 minutes.	5 Rounds, removal of the jar after 3, 6, 10, 20 and 30 Minutes.	Each swatch was macerated with Eagle's basal medium supplemented with 5.0% agamma calf serum and 0.5% chick embryo extract and adjusted to pH 7.2. The eluate resulting from the maceration process was diluted in a series of 10-fold dilutions and added to quintuplicate vinyl-plastic panel (12) cups containing HEp-2 cells	Microscoplically, 50% cell culture infectious dose per ml of eluate (CCID5o/ml) was calculated by using the Reed-Muench procedure	Performed	Not relevant		0.501187		Not applicable.
Sidwell R. et al.	1970	Vaccinia virus (Lederle chrioallantoic)	Hep-2 cells	Dacron/cotton shirting	Inoculation by aerosol 10^5.2 CCID50/ml	Dacron/cotton shirting	storage prior to transfer for 16 hr at 25 C in 35% relative humidity	15 sterile swatches of the same textile and 15 contaminated swatches were placed in a sterile battery jar. The jar was sealed and turned manually in a random tumbling motion for 30 minutes.	5 Rounds, removal of the jar after 3, 6, 10, 20 and 30 Minutes.	Each swatch was macerated with Eagle's basal medium supplemented with 5.0% agamma calf serum and 0.5% chick embryo extract and adjusted to pH 7.2. The eluate resulting from the maceration process was diluted in a series of 10-fold dilutions and added to quintuplicate vinyl-plastic panel (12) cups containing HEp-2 cells	Microscoplically, 50% cell culture infectious dose per ml of eluate (CCID5o/ml) was calculated by using the Reed-Muench procedure	Performed	Not relevant		0.630957		Not applicable.
Sidwell R. et al.	1970	Vaccinia virus (Lederle chrioallantoic)	Hep-2 cells	Dacron/cotton shirting	Inoculation by direct contact 10^5.2 CCID50/ml	Dacron/cotton shirting	storage prior to transfer for 16 hr at 25 C in 35% relative humidity	15 sterile swatches of the same textile and 15 contaminated swatches were placed in a sterile battery jar. The jar was sealed and turned manually in a random tumbling motion for 30 minutes.	5 Rounds, removal of the jar after 3, 6, 10, 20 and 30 Minutes.	Each swatch was macerated with Eagle's basal medium supplemented with 5.0% agamma calf serum and 0.5% chick embryo extract and adjusted to pH 7.2. The eluate resulting from the maceration process was diluted in a series of 10-fold dilutions and added to quintuplicate vinyl-plastic panel (12) cups containing HEp-2 cells	Microscoplically, 50% cell culture infectious dose per ml of eluate (CCID5o/ml) was calculated by using the Reed-Muench procedure	Performed	Not relevant		0.251189		Not applicable.
Smith et al.	2011	C. difficile	Browne’s soil solutions were prepared using 20 mL of the C. difficile spore suspension and 10 mL each of the E. coli and MRSA 10^8 /mL suspensions	Stainless steel, ceramic tile and laminate	1*10^5/ml	Contico disposable textile microfiber textile	Not described	textile was attached to robotic arm and moved twice forwads and backwards at speed of 34 cm/s over the soiled surface	3	Each surface was swabbed and the sponges were stomached and diluted	For E. coli, 1 mL of these dilutions was pour-plated, and overpoured, with Violet Red Bile agar (VRBA, LabM:Lab31); for MRSA, 0.1 mL spread_x0002_plated on Baird Parker agar (BP, Oxoid: CM0275); and for C. difficile, 1 mL pour-plated with Tryptone Sulphite Cycloserine agar þ egg and supplements (TSC, Oxoid: CM0587 þ egg, CSR 0047 and CSR 0058). Inoculated VRBA plates were incubated at 37°C for ab…	Not described	Not described		99.9987	96	MRSA was conistently more difficult to remove than C. difficle and E. Coli. Higher transfer to reprocessed textile (after several washing) vs. new textile (data not shown in this synthesis), with a decline in performance after 150 washes.
Smith et al.	2011	E. coli	Browne’s soil solutions were prepared using 20 mL of the C. difficile spore suspension and 10 mL each of the E. coli and MRSA 10^8 /mL suspensions	Stainless steel, ceramic tile and laminate	0.5*10^8/ml	Contico disposable textile microfiber textile	Not described	textile was attached to robotic arm and moved twice forwads and backwards at speed of 34 cm/s over the soiled surface	3	Each surface was swabbed and the sponges were stomached and diluted	For E. coli, 1 mL of these dilutions was pour-plated, and overpoured, with Violet Red Bile agar (VRBA, LabM:Lab31); for MRSA, 0.1 mL spread_x0002_plated on Baird Parker agar (BP, Oxoid: CM0275); and for C. difficile, 1 mL pour-plated with Tryptone Sulphite Cycloserine agar þ egg and supplements (TSC, Oxoid: CM0587 þ egg, CSR 0047 and CSR 0058). Inoculated VRBA plates were incubated at 37°C for ab…	Not described	Not described		100	97.5	MRSA was conistently more difficult to remove than C. difficle and E. Coli. Higher transfer to reprocessed textile (after several washing) vs. new textile (data not shown in this synthesis), with a decline in performance after 150 washes.
Smith et al.	2011	MRSA	Browne’s soil solutions were prepared using 20 mL of the C. difficile spore suspension and 10 mL each of the E. coli and MRSA 10^8 /mL suspensions	Stainless steel, ceramic tile and laminate	0.5*10^8/ml	Contico disposable textile microfiber textile	Not described	textile was attached to robotic arm and moved twice forwads and backwards at speed of 34 cm/s over the soiled surface	3	Each surface was swabbed and the sponges were stomached and diluted	For E. coli, 1 mL of these dilutions was pour-plated, and overpoured, with Violet Red Bile agar (VRBA, LabM:Lab31); for MRSA, 0.1 mL spread_x0002_plated on Baird Parker agar (BP, Oxoid: CM0275); and for C. difficile, 1 mL pour-plated with Tryptone Sulphite Cycloserine agar þ egg and supplements (TSC, Oxoid: CM0587 þ egg, CSR 0047 and CSR 0058). Inoculated VRBA plates were incubated at 37°C for ab…	Not described	Not described		100	95	MRSA was conistently more difficult to remove than C. difficle and E. Coli. Higher transfer to reprocessed textile (after several washing) vs. new textile (data not shown in this synthesis), with a decline in performance after 150 washes.
Smith et al.	2011	C. difficile	Browne’s soil solutions were prepared using 20 mL of the C. difficile spore suspension and 10 mL each of the E. coli and MRSA 10^8 /mL suspensions	Stainless steel, ceramic tile and laminate	1*10^5/ml	Contico Standard textile microfiber textile	Not described	textile was attached to robotic arm and moved twice forwads and backwards at speed of 34 cm/s over the soiled surface	3	Each surface was swabbed and the sponges were stomached and diluted	For E. coli, 1 mL of these dilutions was pour-plated, and overpoured, with Violet Red Bile agar (VRBA, LabM:Lab31); for MRSA, 0.1 mL spread_x0002_plated on Baird Parker agar (BP, Oxoid: CM0275); and for C. difficile, 1 mL pour-plated with Tryptone Sulphite Cycloserine agar þ egg and supplements (TSC, Oxoid: CM0587 þ egg, CSR 0047 and CSR 0058). Inoculated VRBA plates were incubated at 37°C for ab…	Not described	Not described		99.9603	99.87	MRSA was conistently more difficult to remove than C. difficle and E. Coli. Higher transfer to reprocessed textile (after several washing) vs. new textile (data not shown in this synthesis), with a decline in performance after 150 washes.
Smith et al.	2011	E. coli	Browne’s soil solutions were prepared using 20 mL of the C. difficile spore suspension and 10 mL each of the E. coli and MRSA 10^8 /mL suspensions	Stainless steel, ceramic tile and laminate	0.5*10^8/ml	Contico Standard textile microfiber textile	Not described	textile was attached to robotic arm and moved twice forwads and backwards at speed of 34 cm/s over the soiled surface	3	Each surface was swabbed and the sponges were stomached and diluted	For E. coli, 1 mL of these dilutions was pour-plated, and overpoured, with Violet Red Bile agar (VRBA, LabM:Lab31); for MRSA, 0.1 mL spread_x0002_plated on Baird Parker agar (BP, Oxoid: CM0275); and for C. difficile, 1 mL pour-plated with Tryptone Sulphite Cycloserine agar þ egg and supplements (TSC, Oxoid: CM0587 þ egg, CSR 0047 and CSR 0058). Inoculated VRBA plates were incubated at 37°C for ab…	Not described	Not described		99.9999	99.92	MRSA was conistently more difficult to remove than C. difficle and E. Coli. Higher transfer to reprocessed textile (after several washing) vs. new textile (data not shown in this synthesis), with a decline in performance after 150 washes.
Smith et al.	2011	MRSA	Browne’s soil solutions were prepared using 20 mL of the C. difficile spore suspension and 10 mL each of the E. coli and MRSA 10^8 /mL suspensions	Stainless steel, ceramic tile and laminate	0.5*10^8/ml	Contico Standard textile Microfiber textile	Not described	textile was attached to robotic arm and moved twice forwads and backwards at speed of 34 cm/s over the soiled surface	3	Each surface was swabbed and the sponges were stomached and diluted	For E. coli, 1 mL of these dilutions was pour-plated, and overpoured, with Violet Red Bile agar (VRBA, LabM:Lab31); for MRSA, 0.1 mL spread_x0002_plated on Baird Parker agar (BP, Oxoid: CM0275); and for C. difficile, 1 mL pour-plated with Tryptone Sulphite Cycloserine agar þ egg and supplements (TSC, Oxoid: CM0587 þ egg, CSR 0047 and CSR 0058). Inoculated VRBA plates were incubated at 37°C for ab…	Not described	Not described		100	99.5	MRSA was conistently more difficult to remove than C. difficle and E. Coli. Higher transfer to reprocessed textile (after several washing) vs. new textile (data not shown in this synthesis), with a decline in performance after 150 washes.
Smith et al.	2011	C. difficile	Browne’s soil solutions were prepared using 20 mL of the C. difficile spore suspension and 10 mL each of the E. coli and MRSA 10^8 /mL suspensions	Stainless steel, ceramic tile and laminate	1*10^5/ml	Ecolab polifix Microlin Microfiber	Not described	textile was attached to robotic arm and moved twice forwads and backwards at speed of 34 cm/s over the soiled surface	3	Each surface was swabbed and the sponges were stomached and diluted	For E. coli, 1 mL of these dilutions was pour-plated, and overpoured, with Violet Red Bile agar (VRBA, LabM:Lab31); for MRSA, 0.1 mL spread_x0002_plated on Baird Parker agar (BP, Oxoid: CM0275); and for C. difficile, 1 mL pour-plated with Tryptone Sulphite Cycloserine agar þ egg and supplements (TSC, Oxoid: CM0587 þ egg, CSR 0047 and CSR 0058). Inoculated VRBA plates were incubated at 37°C for ab…	Not described	Not described		99.99	99.5	MRSA was conistently more difficult to remove than C. difficle and E. Coli. Higher transfer to reprocessed textile (after several washing) vs. new textile (data not shown in this synthesis), with a decline in performance after 150 washes.
Smith et al.	2011	E. coli	Browne’s soil solutions were prepared using 20 mL of the C. difficile spore suspension and 10 mL each of the E. coli and MRSA 10^8 /mL suspensions	Stainless steel, ceramic tile and laminate	0.5*10^8/ml	Ecolab polifix Microlin Microfiber	Not described	textile was attached to robotic arm and moved twice forwads and backwards at speed of 34 cm/s over the soiled surface	3	Each surface was swabbed and the sponges were stomached and diluted	For E. coli, 1 mL of these dilutions was pour-plated, and overpoured, with Violet Red Bile agar (VRBA, LabM:Lab31); for MRSA, 0.1 mL spread_x0002_plated on Baird Parker agar (BP, Oxoid: CM0275); and for C. difficile, 1 mL pour-plated with Tryptone Sulphite Cycloserine agar þ egg and supplements (TSC, Oxoid: CM0587 þ egg, CSR 0047 and CSR 0058). Inoculated VRBA plates were incubated at 37°C for ab…	Not described	Not described		99.9999	99.92	MRSA was conistently more difficult to remove than C. difficle and E. Coli. Higher transfer to reprocessed textile (after several washing) vs. new textile (data not shown in this synthesis), with a decline in performance after 150 washes.
Smith et al.	2011	MRSA	Browne’s soil solutions were prepared using 20 mL of the C. difficile spore suspension and 10 mL each of the E. coli and MRSA 10^8 /mL suspensions	Stainless steel, ceramic tile and laminate	0.5*10^8/ml	Ecolab polifix Microlin Microfiber	Not described	textile was attached to robotic arm and moved twice forwads and backwards at speed of 34 cm/s over the soiled surface	3	Each surface was swabbed and the sponges were stomached and diluted	For E. coli, 1 mL of these dilutions was pour-plated, and overpoured, with Violet Red Bile agar (VRBA, LabM:Lab31); for MRSA, 0.1 mL spread_x0002_plated on Baird Parker agar (BP, Oxoid: CM0275); and for C. difficile, 1 mL pour-plated with Tryptone Sulphite Cycloserine agar þ egg and supplements (TSC, Oxoid: CM0587 þ egg, CSR 0047 and CSR 0058). Inoculated VRBA plates were incubated at 37°C for ab…	Not described	Not described		100	99.5	MRSA was conistently more difficult to remove than C. difficle and E. Coli. Higher transfer to reprocessed textile (after several washing) vs. new textile (data not shown in this synthesis), with a decline in performance after 150 washes.
Smith et al.	2011	C. difficile	Browne’s soil solutions were prepared using 20 mL of the C. difficile spore suspension and 10 mL each of the E. coli and MRSA 10^8 /mL suspensions	Stainless steel, ceramic tile and laminate	1*10^5/ml	JD Jonmaster Microfiber	Not described	textile was attached to robotic arm and moved twice forwads and backwards at speed of 34 cm/s over the soiled surface	3	Each surface was swabbed and the sponges were stomached and diluted	For E. coli, 1 mL of these dilutions was pour-plated, and overpoured, with Violet Red Bile agar (VRBA, LabM:Lab31); for MRSA, 0.1 mL spread_x0002_plated on Baird Parker agar (BP, Oxoid: CM0275); and for C. difficile, 1 mL pour-plated with Tryptone Sulphite Cycloserine agar þ egg and supplements (TSC, Oxoid: CM0587 þ egg, CSR 0047 and CSR 0058). Inoculated VRBA plates were incubated at 37°C for ab…	Not described	Not described		99.99	99.5	MRSA was conistently more difficult to remove than C. difficle and E. Coli. Higher transfer to reprocessed textile (after several washing) vs. new textile (data not shown in this synthesis), with a decline in performance after 150 washes.
Smith et al.	2011	E. coli	Browne’s soil solutions were prepared using 20 mL of the C. difficile spore suspension and 10 mL each of the E. coli and MRSA 10^8 /mL suspensions	Stainless steel, ceramic tile and laminate	0.5*10^8/ml	JD Jonmaster Microfiber	Not described	textile was attached to robotic arm and moved twice forwads and backwards at speed of 34 cm/s over the soiled surface	3	Each surface was swabbed and the sponges were stomached and diluted	For E. coli, 1 mL of these dilutions was pour-plated, and overpoured, with Violet Red Bile agar (VRBA, LabM:Lab31); for MRSA, 0.1 mL spread_x0002_plated on Baird Parker agar (BP, Oxoid: CM0275); and for C. difficile, 1 mL pour-plated with Tryptone Sulphite Cycloserine agar þ egg and supplements (TSC, Oxoid: CM0587 þ egg, CSR 0047 and CSR 0058). Inoculated VRBA plates were incubated at 37°C for ab…	Not described	Not described		100	99.5	MRSA was conistently more difficult to remove than C. difficle and E. Coli. Higher transfer to reprocessed textile (after several washing) vs. new textile (data not shown in this synthesis), with a decline in performance after 150 washes.
Smith et al.	2011	MRSA	Browne’s soil solutions were prepared using 20 mL of the C. difficile spore suspension and 10 mL each of the E. coli and MRSA 10^8 /mL suspensions	Stainless steel, ceramic tile and laminate	0.5*10^8/ml	JD Jonmaster Microfiber	Not described	textile was attached to robotic arm and moved twice forwads and backwards at speed of 34 cm/s over the soiled surface	3	Each surface was swabbed and the sponges were stomached and diluted	For E. coli, 1 mL of these dilutions was pour-plated, and overpoured, with Violet Red Bile agar (VRBA, LabM:Lab31); for MRSA, 0.1 mL spread_x0002_plated on Baird Parker agar (BP, Oxoid: CM0275); and for C. difficile, 1 mL pour-plated with Tryptone Sulphite Cycloserine agar þ egg and supplements (TSC, Oxoid: CM0587 þ egg, CSR 0047 and CSR 0058). Inoculated VRBA plates were incubated at 37°C for ab…	Not described	Not described		100	99	MRSA was conistently more difficult to remove than C. difficle and E. Coli. Higher transfer to reprocessed textile (after several washing) vs. new textile (data not shown in this synthesis), with a decline in performance after 150 washes.
Smith et al.	2011	C. difficile	Browne’s soil solutions were prepared using 20 mL of the C. difficile spore suspension and 10 mL each of the E. coli and MRSA 10^8 /mL suspensions	Stainless steel, ceramic tile and laminate	1*10^5/ml	JD Taski Mircro Easy (microfiber textile)	Not described	textile was attached to robotic arm and moved twice forwads and backwards at speed of 34 cm/s over the soiled surface	3	Each surface was swabbed and the sponges were stomached and diluted	For E. coli, 1 mL of these dilutions was pour-plated, and overpoured, with Violet Red Bile agar (VRBA, LabM:Lab31); for MRSA, 0.1 mL spread_x0002_plated on Baird Parker agar (BP, Oxoid: CM0275); and for C. difficile, 1 mL pour-plated with Tryptone Sulphite Cycloserine agar þ egg and supplements (TSC, Oxoid: CM0587 þ egg, CSR 0047 and CSR 0058). Inoculated VRBA plates were incubated at 37°C for ab…	Not described	Not described		99.9842	99.68	MRSA was conistently more difficult to remove than C. difficle and E. Coli. Higher transfer to reprocessed textile (after several washing) vs. new textile (data not shown in this synthesis), with a decline in performance after 150 washes.
Smith et al.	2011	E. coli	Browne’s soil solutions were prepared using 20 mL of the C. difficile spore suspension and 10 mL each of the E. coli and MRSA 10^8 /mL suspensions	Stainless steel, ceramic tile and laminate	0.5*10^8/ml	JD Taski Mircro Easy (microfiber textile)	Not described	textile was attached to robotic arm and moved twice forwads and backwards at speed of 34 cm/s over the soiled surface	3	Each surface was swabbed and the sponges were stomached and diluted	For E. coli, 1 mL of these dilutions was pour-plated, and overpoured, with Violet Red Bile agar (VRBA, LabM:Lab31); for MRSA, 0.1 mL spread_x0002_plated on Baird Parker agar (BP, Oxoid: CM0275); and for C. difficile, 1 mL pour-plated with Tryptone Sulphite Cycloserine agar þ egg and supplements (TSC, Oxoid: CM0587 þ egg, CSR 0047 and CSR 0058). Inoculated VRBA plates were incubated at 37°C for ab…	Not described	Not described		100	99.68	MRSA was conistently more difficult to remove than C. difficle and E. Coli. Higher transfer to reprocessed textile (after several washing) vs. new textile (data not shown in this synthesis), with a decline in performance after 150 washes.
Smith et al.	2011	MRSA	Browne’s soil solutions were prepared using 20 mL of the C. difficile spore suspension and 10 mL each of the E. coli and MRSA 10^8 /mL suspensions	Stainless steel, ceramic tile and laminate	0.5*10^8/ml	JD Taski Mircro Easy (microfiber textile)	Not described	textile was attached to robotic arm and moved twice forwads and backwards at speed of 34 cm/s over the soiled surface	3	Each surface was swabbed and the sponges were stomached and diluted	For E. coli, 1 mL of these dilutions was pour-plated, and overpoured, with Violet Red Bile agar (VRBA, LabM:Lab31); for MRSA, 0.1 mL spread_x0002_plated on Baird Parker agar (BP, Oxoid: CM0275); and for C. difficile, 1 mL pour-plated with Tryptone Sulphite Cycloserine agar þ egg and supplements (TSC, Oxoid: CM0587 þ egg, CSR 0047 and CSR 0058). Inoculated VRBA plates were incubated at 37°C for ab…	Not described	Not described		100	99	MRSA was conistently more difficult to remove than C. difficle and E. Coli. Higher transfer to reprocessed textile (after several washing) vs. new textile (data not shown in this synthesis), with a decline in performance after 150 washes.
Smith et al.	2011	C. difficile	Browne’s soil solutions were prepared using 20 mL of the C. difficile spore suspension and 10 mL each of the E. coli and MRSA 10^8 /mL suspensions	Stainless steel, ceramic tile and laminate	1*10^5/ml	JD Taski Mircro light (microfiber textile)	Not described	textile was attached to robotic arm and moved twice forwads and backwards at speed of 34 cm/s over the soiled surface	3	Each surface was swabbed and the sponges were stomached and diluted	For E. coli, 1 mL of these dilutions was pour-plated, and overpoured, with Violet Red Bile agar (VRBA, LabM:Lab31); for MRSA, 0.1 mL spread_x0002_plated on Baird Parker agar (BP, Oxoid: CM0275); and for C. difficile, 1 mL pour-plated with Tryptone Sulphite Cycloserine agar þ egg and supplements (TSC, Oxoid: CM0587 þ egg, CSR 0047 and CSR 0058). Inoculated VRBA plates were incubated at 37°C for ab…	Not described	Not described		99.99	99.5	MRSA was conistently more difficult to remove than C. difficle and E. Coli. Higher transfer to reprocessed textile (after several washing) vs. new textile (data not shown in this synthesis), with a decline in performance after 150 washes.
Smith et al.	2011	E. coli	Browne’s soil solutions were prepared using 20 mL of the C. difficile spore suspension and 10 mL each of the E. coli and MRSA 10^8 /mL suspensions	Stainless steel, ceramic tile and laminate	0.5*10^8/ml	JD Taski Mircro light (microfiber textile)	Not described	textile was attached to robotic arm and moved twice forwads and backwards at speed of 34 cm/s over the soiled surface	3	Each surface was swabbed and the sponges were stomached and diluted	For E. coli, 1 mL of these dilutions was pour-plated, and overpoured, with Violet Red Bile agar (VRBA, LabM:Lab31); for MRSA, 0.1 mL spread_x0002_plated on Baird Parker agar (BP, Oxoid: CM0275); and for C. difficile, 1 mL pour-plated with Tryptone Sulphite Cycloserine agar þ egg and supplements (TSC, Oxoid: CM0587 þ egg, CSR 0047 and CSR 0058). Inoculated VRBA plates were incubated at 37°C for ab…	Not described	Not described		100	99.37	MRSA was conistently more difficult to remove than C. difficle and E. Coli. Higher transfer to reprocessed textile (after several washing) vs. new textile (data not shown in this synthesis), with a decline in performance after 150 washes.
Smith et al.	2011	MRSA	Browne’s soil solutions were prepared using 20 mL of the C. difficile spore suspension and 10 mL each of the E. coli and MRSA 10^8 /mL suspensions	Stainless steel, ceramic tile and laminate	0.5*10^8/ml	JD Taski Mircro light (microfiber textile)	Not described	textile was attached to robotic arm and moved twice forwads and backwards at speed of 34 cm/s over the soiled surface	3	Each surface was swabbed and the sponges were stomached and diluted	For E. coli, 1 mL of these dilutions was pour-plated, and overpoured, with Violet Red Bile agar (VRBA, LabM:Lab31); for MRSA, 0.1 mL spread_x0002_plated on Baird Parker agar (BP, Oxoid: CM0275); and for C. difficile, 1 mL pour-plated with Tryptone Sulphite Cycloserine agar þ egg and supplements (TSC, Oxoid: CM0587 þ egg, CSR 0047 and CSR 0058). Inoculated VRBA plates were incubated at 37°C for ab…	Not described	Not described		100	98.74	MRSA was conistently more difficult to remove than C. difficle and E. Coli. Higher transfer to reprocessed textile (after several washing) vs. new textile (data not shown in this synthesis), with a decline in performance after 150 washes.
Smith et al.	2011	C. difficile	Browne’s soil solutions were prepared using 20 mL of the C. difficile spore suspension and 10 mL each of the E. coli and MRSA 10^8 /mL suspensions	Stainless steel, ceramic tile and laminate	1*10^5/ml	Vermop Softronic 1 (microfiber textile)	Not described	textile was attached to robotic arm and moved twice forwads and backwards at speed of 34 cm/s over the soiled surface	3	Each surface was swabbed and the sponges were stomached and diluted	For E. coli, 1 mL of these dilutions was pour-plated, and overpoured, with Violet Red Bile agar (VRBA, LabM:Lab31); for MRSA, 0.1 mL spread_x0002_plated on Baird Parker agar (BP, Oxoid: CM0275); and for C. difficile, 1 mL pour-plated with Tryptone Sulphite Cycloserine agar þ egg and supplements (TSC, Oxoid: CM0587 þ egg, CSR 0047 and CSR 0058). Inoculated VRBA plates were incubated at 37°C for ab…	Not described	Not described		99.9842	99.68	MRSA was conistently more difficult to remove than C. difficle and E. Coli. Higher transfer to reprocessed textile (after several washing) vs. new textile (data not shown in this synthesis), with a decline in performance after 150 washes.
Smith et al.	2011	E. coli	Browne’s soil solutions were prepared using 20 mL of the C. difficile spore suspension and 10 mL each of the E. coli and MRSA 10^8 /mL suspensions	Stainless steel, ceramic tile and laminate	0.5*10^8/ml	Vermop Softronic 1 (microfiber textile)	Not described	textile was attached to robotic arm and moved twice forwads and backwards at speed of 34 cm/s over the soiled surface	3	Each surface was swabbed and the sponges were stomached and diluted	For E. coli, 1 mL of these dilutions was pour-plated, and overpoured, with Violet Red Bile agar (VRBA, LabM:Lab31); for MRSA, 0.1 mL spread_x0002_plated on Baird Parker agar (BP, Oxoid: CM0275); and for C. difficile, 1 mL pour-plated with Tryptone Sulphite Cycloserine agar þ egg and supplements (TSC, Oxoid: CM0587 þ egg, CSR 0047 and CSR 0058). Inoculated VRBA plates were incubated at 37°C for ab…	Not described	Not described		100	99.6	MRSA was conistently more difficult to remove than C. difficle and E. Coli. Higher transfer to reprocessed textile (after several washing) vs. new textile (data not shown in this synthesis), with a decline in performance after 150 washes.
Smith et al.	2011	MRSA	Browne’s soil solutions were prepared using 20 mL of the C. difficile spore suspension and 10 mL each of the E. coli and MRSA 10^8 /mL suspensions	Stainless steel, ceramic tile and laminate	0.5*10^8/ml	Vermop Softronic 1 (microfiber textile)	Not described	textile was attached to robotic arm and moved twice forwads and backwards at speed of 34 cm/s over the soiled surface	3	Each surface was swabbed and the sponges were stomached and diluted	For E. coli, 1 mL of these dilutions was pour-plated, and overpoured, with Violet Red Bile agar (VRBA, LabM:Lab31); for MRSA, 0.1 mL spread_x0002_plated on Baird Parker agar (BP, Oxoid: CM0275); and for C. difficile, 1 mL pour-plated with Tryptone Sulphite Cycloserine agar þ egg and supplements (TSC, Oxoid: CM0587 þ egg, CSR 0047 and CSR 0058). Inoculated VRBA plates were incubated at 37°C for ab…	Not described	Not described		100	98.42	MRSA was conistently more difficult to remove than C. difficle and E. Coli. Higher transfer to reprocessed textile (after several washing) vs. new textile (data not shown in this synthesis), with a decline in performance after 150 washes.
Smith et al.	2011	C. difficile	Browne’s soil solutions were prepared using 20 mL of the C. difficile spore suspension and 10 mL each of the E. coli and MRSA 10^8 /mL suspensions	Stainless steel, ceramic tile and laminate	1*10^5/ml	Vermop Softronic 2 (microfiber textile)	Not described	textile was attached to robotic arm and moved twice forwads and backwards at speed of 34 cm/s over the soiled surface	3	Each surface was swabbed and the sponges were stomached and diluted	For E. coli, 1 mL of these dilutions was pour-plated, and overpoured, with Violet Red Bile agar (VRBA, LabM:Lab31); for MRSA, 0.1 mL spread_x0002_plated on Baird Parker agar (BP, Oxoid: CM0275); and for C. difficile, 1 mL pour-plated with Tryptone Sulphite Cycloserine agar þ egg and supplements (TSC, Oxoid: CM0587 þ egg, CSR 0047 and CSR 0058). Inoculated VRBA plates were incubated at 37°C for ab…	Not described	Not described		99.99	99.5	MRSA was conistently more difficult to remove than C. difficle and E. Coli. Higher transfer to reprocessed textile (after several washing) vs. new textile (data not shown in this synthesis), with a decline in performance after 150 washes.
Smith et al.	2011	E. coli	Browne’s soil solutions were prepared using 20 mL of the C. difficile spore suspension and 10 mL each of the E. coli and MRSA 10^8 /mL suspensions	Stainless steel, ceramic tile and laminate	0.5*10^8/ml	Vermop Softronic 2 (microfiber textile)	Not described	textile was attached to robotic arm and moved twice forwads and backwards at speed of 34 cm/s over the soiled surface	3	Each surface was swabbed and the sponges were stomached and diluted	For E. coli, 1 mL of these dilutions was pour-plated, and overpoured, with Violet Red Bile agar (VRBA, LabM:Lab31); for MRSA, 0.1 mL spread_x0002_plated on Baird Parker agar (BP, Oxoid: CM0275); and for C. difficile, 1 mL pour-plated with Tryptone Sulphite Cycloserine agar þ egg and supplements (TSC, Oxoid: CM0587 þ egg, CSR 0047 and CSR 0058). Inoculated VRBA plates were incubated at 37°C for ab…	Not described	Not described		100	99.5	MRSA was conistently more difficult to remove than C. difficle and E. Coli. Higher transfer to reprocessed textile (after several washing) vs. new textile (data not shown in this synthesis), with a decline in performance after 150 washes.
Smith et al.	2011	MRSA	Browne’s soil solutions were prepared using 20 mL of the C. difficile spore suspension and 10 mL each of the E. coli and MRSA 10^8 /mL suspensions	Stainless steel, ceramic tile and laminate	0.5*10^8/ml	Vermop Softronic 2 (microfiber textile)	Not described	textile was attached to robotic arm and moved twice forwads and backwards at speed of 34 cm/s over the soiled surface	3	Each surface was swabbed and the sponges were stomached and diluted	For E. coli, 1 mL of these dilutions was pour-plated, and overpoured, with Violet Red Bile agar (VRBA, LabM:Lab31); for MRSA, 0.1 mL spread_x0002_plated on Baird Parker agar (BP, Oxoid: CM0275); and for C. difficile, 1 mL pour-plated with Tryptone Sulphite Cycloserine agar þ egg and supplements (TSC, Oxoid: CM0587 þ egg, CSR 0047 and CSR 0058). Inoculated VRBA plates were incubated at 37°C for ab…	Not described	Not described		100	97.5	MRSA was conistently more difficult to remove than C. difficle and E. Coli. Higher transfer to reprocessed textile (after several washing) vs. new textile (data not shown in this synthesis), with a decline in performance after 150 washes.
Smith et al.	2011	C. difficile	Browne’s soil solutions were prepared using 20 mL of the C. difficile spore suspension and 10 mL each of the E. coli and MRSA 10^8 /mL suspensions	Stainless steel, ceramic tile and laminate	1*10^5/ml	Vikan ErgoClean (microfiber textile)	Not described	textile was attached to robotic arm and moved twice forwads and backwards at speed of 34 cm/s over the soiled surface	3	Each surface was swabbed and the sponges were stomached and diluted	For E. coli, 1 mL of these dilutions was pour-plated, and overpoured, with Violet Red Bile agar (VRBA, LabM:Lab31); for MRSA, 0.1 mL spread_x0002_plated on Baird Parker agar (BP, Oxoid: CM0275); and for C. difficile, 1 mL pour-plated with Tryptone Sulphite Cycloserine agar þ egg and supplements (TSC, Oxoid: CM0587 þ egg, CSR 0047 and CSR 0058). Inoculated VRBA plates were incubated at 37°C for ab…	Not described	Not described		99.9968	98.42	MRSA was conistently more difficult to remove than C. difficle and E. Coli. Higher transfer to reprocessed textile (after several washing) vs. new textile (data not shown in this synthesis), with a decline in performance after 150 washes.
Smith et al.	2011	E. coli	Browne’s soil solutions were prepared using 20 mL of the C. difficile spore suspension and 10 mL each of the E. coli and MRSA 10^8 /mL suspensions	Stainless steel, ceramic tile and laminate	0.5*10^8/ml	Vikan ErgoClean (microfiber textile)	Not described	textile was attached to robotic arm and moved twice forwads and backwards at speed of 34 cm/s over the soiled surface	3	Each surface was swabbed and the sponges were stomached and diluted	For E. coli, 1 mL of these dilutions was pour-plated, and overpoured, with Violet Red Bile agar (VRBA, LabM:Lab31); for MRSA, 0.1 mL spread_x0002_plated on Baird Parker agar (BP, Oxoid: CM0275); and for C. difficile, 1 mL pour-plated with Tryptone Sulphite Cycloserine agar þ egg and supplements (TSC, Oxoid: CM0587 þ egg, CSR 0047 and CSR 0058). Inoculated VRBA plates were incubated at 37°C for ab…	Not described	Not described		100	99	MRSA was conistently more difficult to remove than C. difficle and E. Coli. Higher transfer to reprocessed textile (after several washing) vs. new textile (data not shown in this synthesis), with a decline in performance after 150 washes.
Smith et al.	2011	MRSA	Browne’s soil solutions were prepared using 20 mL of the C. difficile spore suspension and 10 mL each of the E. coli and MRSA 10^8 /mL suspensions	Stainless steel, ceramic tile and laminate	0.5*10^8/ml	Vikan ErgoClean (microfiber textile)	Not described	textile was attached to robotic arm and moved twice forwads and backwards at speed of 34 cm/s over the soiled surface	3	Each surface was swabbed and the sponges were stomached and diluted	For E. coli, 1 mL of these dilutions was pour-plated, and overpoured, with Violet Red Bile agar (VRBA, LabM:Lab31); for MRSA, 0.1 mL spread_x0002_plated on Baird Parker agar (BP, Oxoid: CM0275); and for C. difficile, 1 mL pour-plated with Tryptone Sulphite Cycloserine agar þ egg and supplements (TSC, Oxoid: CM0587 þ egg, CSR 0047 and CSR 0058). Inoculated VRBA plates were incubated at 37°C for ab…	Not described	Not described		100	98.42	MRSA was conistently more difficult to remove than C. difficle and E. Coli. Higher transfer to reprocessed textile (after several washing) vs. new textile (data not shown in this synthesis), with a decline in performance after 150 washes.
Smith et al.	2011	C. difficile	Browne’s soil solutions were prepared using 20 mL of the C. difficile spore suspension and 10 mL each of the E. coli and MRSA 10^8 /mL suspensions	Stainless steel, ceramic tile and laminate	1*10^5/ml	Vileda QuickStar (microfiber textile)	Not described	textile was attached to robotic arm and moved twice forwads and backwards at speed of 34 cm/s over the soiled surface	3	Each surface was swabbed and the sponges were stomached and diluted	For E. coli, 1 mL of these dilutions was pour-plated, and overpoured, with Violet Red Bile agar (VRBA, LabM:Lab31); for MRSA, 0.1 mL spread_x0002_plated on Baird Parker agar (BP, Oxoid: CM0275); and for C. difficile, 1 mL pour-plated with Tryptone Sulphite Cycloserine agar þ egg and supplements (TSC, Oxoid: CM0587 þ egg, CSR 0047 and CSR 0058). Inoculated VRBA plates were incubated at 37°C for ab…	Not described	Not described		99.9874	99.6	MRSA was conistently more difficult to remove than C. difficle and E. Coli. Higher transfer to reprocessed textile (after several washing) vs. new textile (data not shown in this synthesis), with a decline in performance after 150 washes.
Smith et al.	2011	E. coli	Browne’s soil solutions were prepared using 20 mL of the C. difficile spore suspension and 10 mL each of the E. coli and MRSA 10^8 /mL suspensions	Stainless steel, ceramic tile and laminate	0.5*10^8/ml	Vileda QuickStar (microfiber textile)	Not described	textile was attached to robotic arm and moved twice forwads and backwards at speed of 34 cm/s over the soiled surface	3	Each surface was swabbed and the sponges were stomached and diluted	For E. coli, 1 mL of these dilutions was pour-plated, and overpoured, with Violet Red Bile agar (VRBA, LabM:Lab31); for MRSA, 0.1 mL spread_x0002_plated on Baird Parker agar (BP, Oxoid: CM0275); and for C. difficile, 1 mL pour-plated with Tryptone Sulphite Cycloserine agar þ egg and supplements (TSC, Oxoid: CM0587 þ egg, CSR 0047 and CSR 0058). Inoculated VRBA plates were incubated at 37°C for ab…	Not described	Not described		99.9999	99.92	MRSA was conistently more difficult to remove than C. difficle and E. Coli. Higher transfer to reprocessed textile (after several washing) vs. new textile (data not shown in this synthesis), with a decline in performance after 150 washes.
Smith et al.	2011	MRSA	Browne’s soil solutions were prepared using 20 mL of the C. difficile spore suspension and 10 mL each of the E. coli and MRSA 10^8 /mL suspensions	Stainless steel, ceramic tile and laminate	0.5*10^8/ml	Vileda QuickStar (microfiber textile)	Not described	textile was attached to robotic arm and moved twice forwads and backwards at speed of 34 cm/s over the soiled surface	3	Each surface was swabbed and the sponges were stomached and diluted	For E. coli, 1 mL of these dilutions was pour-plated, and overpoured, with Violet Red Bile agar (VRBA, LabM:Lab31); for MRSA, 0.1 mL spread_x0002_plated on Baird Parker agar (BP, Oxoid: CM0275); and for C. difficile, 1 mL pour-plated with Tryptone Sulphite Cycloserine agar þ egg and supplements (TSC, Oxoid: CM0587 þ egg, CSR 0047 and CSR 0058). Inoculated VRBA plates were incubated at 37°C for ab…	Not described	Not described		100	99	MRSA was conistently more difficult to remove than C. difficle and E. Coli. Higher transfer to reprocessed textile (after several washing) vs. new textile (data not shown in this synthesis), with a decline in performance after 150 washes.
Trajtman et al.	2015	Spores of C. difficile 765	Artificial soil with 5 ml of Sterile reverse osmosis water and equal volume of ethanol (95%)	Ceramic tile	2.3x10^4 CFU	Microfiber textile (16cm2 piece)	Not described	Surface were swabed with a pressure of 1.5-1.77 N and 10 rotations	9	Each test textile or ceramic carrier was places in a sterile tube containing PBS, which was vortexted and sonicated. The eluent was diluted in PBS with a pH of 7.5.	The dilutions were inoculated onto C. difficle Monobactam Norfloxacin agar and icubated in an anaerobic chamber at 37°C for 48 hours.	Not described	Recovery for elution method performed. Microfiber: 65%		99.3559		Cotton textile transfers significantly more spores than microfiber textile between wet ceramic surfaces. Better uptake of spores with microfiber textile on ceramic tile than cotton textile.
Trajtman et al.	2015	Spores of C. difficile 765	Artificial soil with 5 ml of Sterile reverse osmosis water and equal volume of ethanol (95%)	Ceramic tile	2.3x10^4 CFU	Cotton textile	Not described	Surface were swabed with a pressure of 1.5-1-77 N and 10 rotations	9	Each test textile or ceramic carrier was places in a sterile tube containing PBS, which was vortexted and sonicated. The eluent was diluted in PBS with a pH of 7.5.	The dilutions were inoculated onto C. difficle Monobactam Norfloxacin agar and icubated in an anaerobic chamber at 37°C for 48 hours.	Not described	Recovery for elution method performed. Cotton: 24%		97.9633		Cotton textile transfers significantly more spores than microfiber textile between wet ceramic surfaces. Better uptake of spores with microfiber textile on ceramic tile than cotton textile.
Trajtman et al.	2015	Spores of C. difficile 766	Artificial soil with 5 ml of Sterile reverse osmosis water and equal volume of ethanol (95%)	Microfiber textile	2.3x10^4 CFU	Ceramic tile	Not described	Surface were swabed with a pressure of 1.5-1-77 N and 10 rotations	9	Each test textile or ceramic carrier was places in a sterile tube containing PBS, which was vortexted and sonicated. The eluent was diluted in PBS with a pH of 7.5.	The dilutions were inoculated onto C. difficle Monobactam Norfloxacin agar and icubated in an anaerobic chamber at 37°C for 48 hours.	Not described	Recovery for elution method performed. Ceramic surface: 39%		0.0457215		Cotton textile transfers significantly more spores than microfiber textile between wet ceramic surfaces. Better uptake of spores with microfiber textile on ceramic tile than cotton textile.
Trajtman et al.	2015	Spores of C. difficile 767	Artificial soil with 5 ml of Sterile reverse osmosis water and equal volume of ethanol (95%)	Cotton textile	2.3x10^4 CFU	Ceramic tile	Not described	Surface were swabed with a pressure of 1.5-1.77 N and 10 rotations	9	Each test textile or ceramic carrier was places in a sterile tube containing PBS, which was vortexted and sonicated. The eluent was diluted in PBS with a pH of 7.5.	The dilutions were inoculated onto C. difficle Monobactam Norfloxacin agar and icubated in an anaerobic chamber at 37°C for 48 hours.	Not described	Recovery for elution method performed. Ceramic surface: 39%		0.168818		Cotton textile transfers significantly more spores than microfiber textile between wet ceramic surfaces. Better uptake of spores with microfiber textile on ceramic tile than cotton textile.
Varshney et al.	2020	E. coli	Luria Bertani broth	Cotton textile moist	3x10^5 CFU	Cotton textile moist	Ambient temperature 37°C	Static friction with uniform pressure of 196kPa (0.2kg/cm2) for 1 minute	3	Recipient textiles were washed in 1 ml phosphate-buffered saline (PBS). Of this, 100 ul was inoculated on agar plates.	Luria Bertani agar plates were incubated at 37°C for 24h.	Perfomed	Perfomed		0.103333		E. Coli: Significantly less increase with friciton versus no friction for polyester. Greatest increase with friction vs. no friction for polypropylene textile. A. Calcoaceticus: Smallest increase with friction versus no friction on polyester textile. Greatest increase with friction versus no friction with blend textile.
Varshney et al.	2020	E. coli	Luria Bertani broth	Cotton textile moist	3x10^5 CFU	Cotton textile moist	Ambient temperature 37°C	Dynamic (rolling) friction by moving a pnecil uniformly for 20 cycles with a pressure of 20kPa	3	Recipient textiles were washed in 1 ml phosphate-buffered saline (PBS). Of this, 100 ul was inoculated on agar plates.	Luria Bertani agar plates were incubated at 37°C for 24h.	Perfomed	Perfomed		0.106667		E. Coli: Significantly less increase with friciton versus no friction for polyester. Greatest increase with friction vs. no friction for polypropylene textile. A. Calcoaceticus: Smallest increase with friction versus no friction on polyester textile. Greatest increase with friction versus no friction with blend textile.
Varshney et al.	2020	E. coli	Luria Bertani broth	Cotton textile moist	3x10^5 CFU	Cotton textile dry	Ambient temperature 37°C	Static friction with uniform pressure of 196kPa (0.2kg/cm2) for 1 minute	3	Recipient textiles were washed in 1 ml phosphate-buffered saline (PBS). Of this, 100 ul was inoculated on agar plates.	Luria Bertani agar plates were incubated at 37°C for 24h.	Perfomed	Perfomed		0.0733333		E. Coli: Significantly less increase with friciton versus no friction for polyester. Greatest increase with friction vs. no friction for polypropylene textile. A. Calcoaceticus: Smallest increase with friction versus no friction on polyester textile. Greatest increase with friction versus no friction with blend textile.
Varshney et al.	2020	E. coli	Luria Bertani broth	Cotton textile moist	3x10^5 CFU	Cotton textile dry	Ambient temperature 37°C	Dynamic (rolling) friction by moving a pnecil uniformly for 20 cycles with a pressure of 20kPa	3	Recipient textiles were washed in 1 ml phosphate-buffered saline (PBS). Of this, 100 ul was inoculated on agar plates.	Luria Bertani agar plates were incubated at 37°C for 24h.	Perfomed	Perfomed		0.0733333		E. Coli: Significantly less increase with friciton versus no friction for polyester. Greatest increase with friction vs. no friction for polypropylene textile. A. Calcoaceticus: Smallest increase with friction versus no friction on polyester textile. Greatest increase with friction versus no friction with blend textile.
Varshney et al.	2020	E. coli	Luria Bertani broth	Cotton textile dry	3x10^5 CFU	Cotton textile moist	Ambient temperature 37°C	Static friction with uniform pressure of 196kPa (0.2kg/cm2) for 1 minute	3	Recipient textiles were washed in 1 ml phosphate-buffered saline (PBS). Of this, 100 ul was inoculated on agar plates.	Luria Bertani agar plates were incubated at 37°C for 24h.	Perfomed	Perfomed		0.07		E. Coli: Significantly less increase with friciton versus no friction for polyester. Greatest increase with friction vs. no friction for polypropylene textile. A. Calcoaceticus: Smallest increase with friction versus no friction on polyester textile. Greatest increase with friction versus no friction with blend textile.
Varshney et al.	2020	E. coli	Luria Bertani broth	Cotton textile dry	3x10^5 CFU	Cotton textile moist	Ambient temperature 37°C	Dynamic (rolling) friction by moving a pnecil uniformly for 20 cycles with a pressure of 20kPa	3	Recipient textiles were washed in 1 ml phosphate-buffered saline (PBS). Of this, 100 ul was inoculated on agar plates.	Luria Bertani agar plates were incubated at 37°C for 24h.	Perfomed	Perfomed		0.07		E. Coli: Significantly less increase with friciton versus no friction for polyester. Greatest increase with friction vs. no friction for polypropylene textile. A. Calcoaceticus: Smallest increase with friction versus no friction on polyester textile. Greatest increase with friction versus no friction with blend textile.
Varshney et al.	2020	E. coli	Luria Bertani broth	Cotton textile dry	3x10^5 CFU	Cotton textile dry	Ambient temperature 37°C	Static friction with uniform pressure of 196kPa (0.2kg/cm2) for 1 minute	3	Recipient textiles were washed in 1 ml phosphate-buffered saline (PBS). Of this, 100 ul was inoculated on agar plates.	Luria Bertani agar plates were incubated at 37°C for 24h.	Perfomed	Perfomed		0.0833333		E. Coli: Significantly less increase with friciton versus no friction for polyester. Greatest increase with friction vs. no friction for polypropylene textile. A. Calcoaceticus: Smallest increase with friction versus no friction on polyester textile. Greatest increase with friction versus no friction with blend textile.
Varshney et al.	2020	E. coli	Luria Bertani broth	Cotton textile dry	3x10^5 CFU	Cotton textile dry	Ambient temperature 37°C	Dynamic (rolling) friction by moving a pnecil uniformly for 20 cycles with a pressure of 20kPa	3	Recipient textiles were washed in 1 ml phosphate-buffered saline (PBS). Of this, 100 ul was inoculated on agar plates.	Luria Bertani agar plates were incubated at 37°C for 24h.	Perfomed	Perfomed		0.0966667		E. Coli: Significantly less increase with friciton versus no friction for polyester. Greatest increase with friction vs. no friction for polypropylene textile. A. Calcoaceticus: Smallest increase with friction versus no friction on polyester textile. Greatest increase with friction versus no friction with blend textile.
Varshney et al.	2020	E. coli	Luria Bertani broth	Cotton textile re-moistened	3x10^5 CFU	Cotton textile moist	Ambient temperature 37°C	Static friction with uniform pressure of 196kPa (0.2kg/cm2) for 1 minute	3	Recipient textiles were washed in 1 ml phosphate-buffered saline (PBS). Of this, 100 ul was inoculated on agar plates.	Luria Bertani agar plates were incubated at 37°C for 24h.	Perfomed	Perfomed		0.1		E. Coli: Significantly less increase with friciton versus no friction for polyester. Greatest increase with friction vs. no friction for polypropylene textile. A. Calcoaceticus: Smallest increase with friction versus no friction on polyester textile. Greatest increase with friction versus no friction with blend textile.
Varshney et al.	2020	E. coli	Luria Bertani broth	Cotton textile re-moistened	3x10^5 CFU	Cotton textile moist	Ambient temperature 37°C	Dynamic (rolling) friction by moving a pnecil uniformly for 20 cycles with a pressure of 20kPa	3	Recipient textiles were washed in 1 ml phosphate-buffered saline (PBS). Of this, 100 ul was inoculated on agar plates.	Luria Bertani agar plates were incubated at 37°C for 24h.	Perfomed	Perfomed		0.0866667		E. Coli: Significantly less increase with friciton versus no friction for polyester. Greatest increase with friction vs. no friction for polypropylene textile. A. Calcoaceticus: Smallest increase with friction versus no friction on polyester textile. Greatest increase with friction versus no friction with blend textile.
Varshney et al.	2020	E. coli	Luria Bertani broth	Cotton textile re-moistened	3x10^5 CFU	Cotton textile dry	Ambient temperature 37°C	Static friction with uniform pressure of 196kPa (0.2kg/cm2) for 1 minute	3	Recipient textiles were washed in 1 ml phosphate-buffered saline (PBS). Of this, 100 ul was inoculated on agar plates.	Luria Bertani agar plates were incubated at 37°C for 24h.	Perfomed	Perfomed		0.1		E. Coli: Significantly less increase with friciton versus no friction for polyester. Greatest increase with friction vs. no friction for polypropylene textile. A. Calcoaceticus: Smallest increase with friction versus no friction on polyester textile. Greatest increase with friction versus no friction with blend textile.
Varshney et al.	2020	E. coli	Luria Bertani broth	Cotton textile re-moistened	3x10^5 CFU	Cotton textile dry	Ambient temperature 37°C	Dynamic (rolling) friction by moving a pnecil uniformly for 20 cycles with a pressure of 20kPa	3	Recipient textiles were washed in 1 ml phosphate-buffered saline (PBS). Of this, 100 ul was inoculated on agar plates.	Luria Bertani agar plates were incubated at 37°C for 24h.	Perfomed	Perfomed		0.0833333		E. Coli: Significantly less increase with friciton versus no friction for polyester. Greatest increase with friction vs. no friction for polypropylene textile. A. Calcoaceticus: Smallest increase with friction versus no friction on polyester textile. Greatest increase with friction versus no friction with blend textile.
Varshney et al.	2020	A. Calcoaceticus	Luria Bertani broth	Cotton textile moist	3x10^5 CFU	Cotton textile moist	Ambient temperature 37°C	Static friction with uniform pressure of 196kPa (0.2kg/cm2) for 1 minute	3	Recipient textiles were washed in 1 ml phosphate-buffered saline (PBS). Of this, 100 ul was inoculated on agar plates.	Luria Bertani agar plates were incubated at 37°C for 24h.	Perfomed	Perfomed		0.136667		E. Coli: Significantly less increase with friciton versus no friction for polyester. Greatest increase with friction vs. no friction for polypropylene textile. A. Calcoaceticus: Smallest increase with friction versus no friction on polyester textile. Greatest increase with friction versus no friction with blend textile.
Varshney et al.	2020	A. Calcoaceticus	Luria Bertani broth	Cotton textile moist	3x10^5 CFU	Cotton textile moist	Ambient temperature 37°C	Dynamic (rolling) friction by moving a pnecil uniformly for 20 cycles with a pressure of 20kPa	3	Recipient textiles were washed in 1 ml phosphate-buffered saline (PBS). Of this, 100 ul was inoculated on agar plates.	Luria Bertani agar plates were incubated at 37°C for 24h.	Perfomed	Perfomed		0.143333		E. Coli: Significantly less increase with friciton versus no friction for polyester. Greatest increase with friction vs. no friction for polypropylene textile. A. Calcoaceticus: Smallest increase with friction versus no friction on polyester textile. Greatest increase with friction versus no friction with blend textile.
Varshney et al.	2020	A. Calcoaceticus	Luria Bertani broth	Cotton textile moist	3x10^5 CFU	Cotton textile dry	Ambient temperature 37°C	Static friction with uniform pressure of 196kPa (0.2kg/cm2) for 1 minute	3	Recipient textiles were washed in 1 ml phosphate-buffered saline (PBS). Of this, 100 ul was inoculated on agar plates.	Luria Bertani agar plates were incubated at 37°C for 24h.	Perfomed	Perfomed		0.13		E. Coli: Significantly less increase with friciton versus no friction for polyester. Greatest increase with friction vs. no friction for polypropylene textile. A. Calcoaceticus: Smallest increase with friction versus no friction on polyester textile. Greatest increase with friction versus no friction with blend textile.
Varshney et al.	2020	A. Calcoaceticus	Luria Bertani broth	Cotton textile moist	3x10^5 CFU	Cotton textile dry	Ambient temperature 37°C	Dynamic (rolling) friction by moving a pnecil uniformly for 20 cycles with a pressure of 20kPa	3	Recipient textiles were washed in 1 ml phosphate-buffered saline (PBS). Of this, 100 ul was inoculated on agar plates.	Luria Bertani agar plates were incubated at 37°C for 24h.	Perfomed	Perfomed		0.133333		E. Coli: Significantly less increase with friciton versus no friction for polyester. Greatest increase with friction vs. no friction for polypropylene textile. A. Calcoaceticus: Smallest increase with friction versus no friction on polyester textile. Greatest increase with friction versus no friction with blend textile.
Varshney et al.	2020	A. Calcoaceticus	Luria Bertani broth	Cotton textile dry	3x10^5 CFU	Cotton textile moist	Ambient temperature 37°C	Static friction with uniform pressure of 196kPa (0.2kg/cm2) for 1 minute	3	Recipient textiles were washed in 1 ml phosphate-buffered saline (PBS). Of this, 100 ul was inoculated on agar plates.	Luria Bertani agar plates were incubated at 37°C for 24h.	Perfomed	Perfomed		0.13		E. Coli: Significantly less increase with friciton versus no friction for polyester. Greatest increase with friction vs. no friction for polypropylene textile. A. Calcoaceticus: Smallest increase with friction versus no friction on polyester textile. Greatest increase with friction versus no friction with blend textile.
Varshney et al.	2020	A. Calcoaceticus	Luria Bertani broth	Cotton textile dry	3x10^5 CFU	Cotton textile moist	Ambient temperature 37°C	Dynamic (rolling) friction by moving a pnecil uniformly for 20 cycles with a pressure of 20kPa	3	Recipient textiles were washed in 1 ml phosphate-buffered saline (PBS). Of this, 100 ul was inoculated on agar plates.	Luria Bertani agar plates were incubated at 37°C for 24h.	Perfomed	Perfomed		0.13		E. Coli: Significantly less increase with friciton versus no friction for polyester. Greatest increase with friction vs. no friction for polypropylene textile. A. Calcoaceticus: Smallest increase with friction versus no friction on polyester textile. Greatest increase with friction versus no friction with blend textile.
Varshney et al.	2020	A. Calcoaceticus	Luria Bertani broth	Cotton textile dry	3x10^5 CFU	Cotton textile dry	Ambient temperature 37°C	Static friction with uniform pressure of 196kPa (0.2kg/cm2) for 1 minute	3	Recipient textiles were washed in 1 ml phosphate-buffered saline (PBS). Of this, 100 ul was inoculated on agar plates.	Luria Bertani agar plates were incubated at 37°C for 24h.	Perfomed	Perfomed		0.106667		E. Coli: Significantly less increase with friciton versus no friction for polyester. Greatest increase with friction vs. no friction for polypropylene textile. A. Calcoaceticus: Smallest increase with friction versus no friction on polyester textile. Greatest increase with friction versus no friction with blend textile.
Varshney et al.	2020	A. Calcoaceticus	Luria Bertani broth	Cotton textile dry	3x10^5 CFU	Cotton textile dry	Ambient temperature 37°C	Dynamic (rolling) friction by moving a pnecil uniformly for 20 cycles with a pressure of 20kPa	3	Recipient textiles were washed in 1 ml phosphate-buffered saline (PBS). Of this, 100 ul was inoculated on agar plates.	Luria Bertani agar plates were incubated at 37°C for 24h.	Perfomed	Perfomed		0.126667		E. Coli: Significantly less increase with friciton versus no friction for polyester. Greatest increase with friction vs. no friction for polypropylene textile. A. Calcoaceticus: Smallest increase with friction versus no friction on polyester textile. Greatest increase with friction versus no friction with blend textile.
Varshney et al.	2020	A. Calcoaceticus	Luria Bertani broth	Cotton textile re-moistened	3x10^5 CFU	Cotton textile moist	Ambient temperature 37°C	Static friction with uniform pressure of 196kPa (0.2kg/cm2) for 1 minute	3	Recipient textiles were washed in 1 ml phosphate-buffered saline (PBS). Of this, 100 ul was inoculated on agar plates.	Luria Bertani agar plates were incubated at 37°C for 24h.	Perfomed	Perfomed		0.108333		E. Coli: Significantly less increase with friciton versus no friction for polyester. Greatest increase with friction vs. no friction for polypropylene textile. A. Calcoaceticus: Smallest increase with friction versus no friction on polyester textile. Greatest increase with friction versus no friction with blend textile.
Varshney et al.	2020	A. Calcoaceticus	Luria Bertani broth	Cotton textile re-moistened	3x10^5 CFU	Cotton textile moist	Ambient temperature 37°C	Dynamic (rolling) friction by moving a pnecil uniformly for 20 cycles with a pressure of 20kPa	3	Recipient textiles were washed in 1 ml phosphate-buffered saline (PBS). Of this, 100 ul was inoculated on agar plates.	Luria Bertani agar plates were incubated at 37°C for 24h.	Perfomed	Perfomed		0.12		E. Coli: Significantly less increase with friciton versus no friction for polyester. Greatest increase with friction vs. no friction for polypropylene textile. A. Calcoaceticus: Smallest increase with friction versus no friction on polyester textile. Greatest increase with friction versus no friction with blend textile.
Varshney et al.	2020	A. Calcoaceticus	Luria Bertani broth	Cotton textile re-moistened	3x10^5 CFU	Cotton textile dry	Ambient temperature 37°C	Static friction with uniform pressure of 196kPa (0.2kg/cm2) for 1 minute	3	Recipient textiles were washed in 1 ml phosphate-buffered saline (PBS). Of this, 100 ul was inoculated on agar plates.	Luria Bertani agar plates were incubated at 37°C for 24h.	Perfomed	Perfomed		0.116667		E. Coli: Significantly less increase with friciton versus no friction for polyester. Greatest increase with friction vs. no friction for polypropylene textile. A. Calcoaceticus: Smallest increase with friction versus no friction on polyester textile. Greatest increase with friction versus no friction with blend textile.
Varshney et al.	2020	A. Calcoaceticus	Luria Bertani broth	Cotton textile re-moistened	3x10^5 CFU	Cotton textile dry	Ambient temperature 37°C	Dynamic (rolling) friction by moving a pnecil uniformly for 20 cycles with a pressure of 20kPa	3	Recipient textiles were washed in 1 ml phosphate-buffered saline (PBS). Of this, 100 ul was inoculated on agar plates.	Luria Bertani agar plates were incubated at 37°C for 24h.	Perfomed	Perfomed		0.133333		E. Coli: Significantly less increase with friciton versus no friction for polyester. Greatest increase with friction vs. no friction for polypropylene textile. A. Calcoaceticus: Smallest increase with friction versus no friction on polyester textile. Greatest increase with friction versus no friction with blend textile.
Varshney et al.	2020	E. coli	Luria Bertani broth	Silk textile moist	3x10^5 CFU	Silk textile moist	Ambient temperature 37°C	Static friction with uniform pressure of 196kPa (0.2kg/cm2) for 1 minute	3	Recipient textiles were washed in 1 ml phosphate-buffered saline (PBS). Of this, 100 ul was inoculated on agar plates.	Luria Bertani agar plates were incubated at 37°C for 24h.	Perfomed	Perfomed		0.07		E. Coli: Significantly less increase with friciton versus no friction for polyester. Greatest increase with friction vs. no friction for polypropylene textile. A. Calcoaceticus: Smallest increase with friction versus no friction on polyester textile. Greatest increase with friction versus no friction with blend textile.
Varshney et al.	2020	E. coli	Luria Bertani broth	Silk textile moist	3x10^5 CFU	Silk textile moist	Ambient temperature 37°C	Dynamic (rolling) friction by moving a pnecil uniformly for 20 cycles with a pressure of 20kPa	3	Recipient textiles were washed in 1 ml phosphate-buffered saline (PBS). Of this, 100 ul was inoculated on agar plates.	Luria Bertani agar plates were incubated at 37°C for 24h.	Perfomed	Perfomed		0.0833333		E. Coli: Significantly less increase with friciton versus no friction for polyester. Greatest increase with friction vs. no friction for polypropylene textile. A. Calcoaceticus: Smallest increase with friction versus no friction on polyester textile. Greatest increase with friction versus no friction with blend textile.
Varshney et al.	2020	E. coli	Luria Bertani broth	Silk textile moist	3x10^5 CFU	Silktextile dry	Ambient temperature 37°C	Static friction with uniform pressure of 196kPa (0.2kg/cm2) for 1 minute	3	Recipient textiles were washed in 1 ml phosphate-buffered saline (PBS). Of this, 100 ul was inoculated on agar plates.	Luria Bertani agar plates were incubated at 37°C for 24h.	Perfomed	Perfomed		0.0466667		E. Coli: Significantly less increase with friciton versus no friction for polyester. Greatest increase with friction vs. no friction for polypropylene textile. A. Calcoaceticus: Smallest increase with friction versus no friction on polyester textile. Greatest increase with friction versus no friction with blend textile.
Varshney et al.	2020	E. coli	Luria Bertani broth	Silk textile moist	3x10^5 CFU	Silk textile dry	Ambient temperature 37°C	Dynamic (rolling) friction by moving a pnecil uniformly for 20 cycles with a pressure of 20kPa	3	Recipient textiles were washed in 1 ml phosphate-buffered saline (PBS). Of this, 100 ul was inoculated on agar plates.	Luria Bertani agar plates were incubated at 37°C for 24h.	Perfomed	Perfomed		0.0533333		E. Coli: Significantly less increase with friciton versus no friction for polyester. Greatest increase with friction vs. no friction for polypropylene textile. A. Calcoaceticus: Smallest increase with friction versus no friction on polyester textile. Greatest increase with friction versus no friction with blend textile.
Varshney et al.	2020	E. coli	Luria Bertani broth	Silk textile dry	3x10^5 CFU	Silktextile moist	Ambient temperature 37°C	Static friction with uniform pressure of 196kPa (0.2kg/cm2) for 1 minute	3	Recipient textiles were washed in 1 ml phosphate-buffered saline (PBS). Of this, 100 ul was inoculated on agar plates.	Luria Bertani agar plates were incubated at 37°C for 24h.	Perfomed	Perfomed		0.0466667		E. Coli: Significantly less increase with friciton versus no friction for polyester. Greatest increase with friction vs. no friction for polypropylene textile. A. Calcoaceticus: Smallest increase with friction versus no friction on polyester textile. Greatest increase with friction versus no friction with blend textile.
Varshney et al.	2020	E. coli	Luria Bertani broth	Silk textile dry	3x10^5 CFU	Silk textile moist	Ambient temperature 37°C	Dynamic (rolling) friction by moving a pnecil uniformly for 20 cycles with a pressure of 20kPa	3	Recipient textiles were washed in 1 ml phosphate-buffered saline (PBS). Of this, 100 ul was inoculated on agar plates.	Luria Bertani agar plates were incubated at 37°C for 24h.	Perfomed	Perfomed		0.05		E. Coli: Significantly less increase with friciton versus no friction for polyester. Greatest increase with friction vs. no friction for polypropylene textile. A. Calcoaceticus: Smallest increase with friction versus no friction on polyester textile. Greatest increase with friction versus no friction with blend textile.
Varshney et al.	2020	E. coli	Luria Bertani broth	Silk textile dry	3x10^5 CFU	Silk textile dry	Ambient temperature 37°C	Static friction with uniform pressure of 196kPa (0.2kg/cm2) for 1 minute	3	Recipient textiles were washed in 1 ml phosphate-buffered saline (PBS). Of this, 100 ul was inoculated on agar plates.	Luria Bertani agar plates were incubated at 37°C for 24h.	Perfomed	Perfomed		0.0466667		E. Coli: Significantly less increase with friciton versus no friction for polyester. Greatest increase with friction vs. no friction for polypropylene textile. A. Calcoaceticus: Smallest increase with friction versus no friction on polyester textile. Greatest increase with friction versus no friction with blend textile.
Varshney et al.	2020	E. coli	Luria Bertani broth	Silk textile dry	3x10^5 CFU	Silk textile dry	Ambient temperature 37°C	Dynamic (rolling) friction by moving a pnecil uniformly for 20 cycles with a pressure of 20kPa	3	Recipient textiles were washed in 1 ml phosphate-buffered saline (PBS). Of this, 100 ul was inoculated on agar plates.	Luria Bertani agar plates were incubated at 37°C for 24h.	Perfomed	Perfomed		0.06		E. Coli: Significantly less increase with friciton versus no friction for polyester. Greatest increase with friction vs. no friction for polypropylene textile. A. Calcoaceticus: Smallest increase with friction versus no friction on polyester textile. Greatest increase with friction versus no friction with blend textile.
Varshney et al.	2020	E. coli	Luria Bertani broth	Silk textile re-moistened	3x10^5 CFU	Silk textile moist	Ambient temperature 37°C	Static friction with uniform pressure of 196kPa (0.2kg/cm2) for 1 minute	3	Recipient textiles were washed in 1 ml phosphate-buffered saline (PBS). Of this, 100 ul was inoculated on agar plates.	Luria Bertani agar plates were incubated at 37°C for 24h.	Perfomed	Perfomed		0.0333333		E. Coli: Significantly less increase with friciton versus no friction for polyester. Greatest increase with friction vs. no friction for polypropylene textile. A. Calcoaceticus: Smallest increase with friction versus no friction on polyester textile. Greatest increase with friction versus no friction with blend textile.
Varshney et al.	2020	E. coli	Luria Bertani broth	Silk textile re-moistened	3x10^5 CFU	Silk textile moist	Ambient temperature 37°C	Dynamic (rolling) friction by moving a pnecil uniformly for 20 cycles with a pressure of 20kPa	3	Recipient textiles were washed in 1 ml phosphate-buffered saline (PBS). Of this, 100 ul was inoculated on agar plates.	Luria Bertani agar plates were incubated at 37°C for 24h.	Perfomed	Perfomed		0.0466667		E. Coli: Significantly less increase with friciton versus no friction for polyester. Greatest increase with friction vs. no friction for polypropylene textile. A. Calcoaceticus: Smallest increase with friction versus no friction on polyester textile. Greatest increase with friction versus no friction with blend textile.
Varshney et al.	2020	E. coli	Luria Bertani broth	Silk textile re-moistened	3x10^5 CFU	Silk textile dry	Ambient temperature 37°C	Static friction with uniform pressure of 196kPa (0.2kg/cm2) for 1 minute	3	Recipient textiles were washed in 1 ml phosphate-buffered saline (PBS). Of this, 100 ul was inoculated on agar plates.	Luria Bertani agar plates were incubated at 37°C for 24h.	Perfomed	Perfomed		0.03		E. Coli: Significantly less increase with friciton versus no friction for polyester. Greatest increase with friction vs. no friction for polypropylene textile. A. Calcoaceticus: Smallest increase with friction versus no friction on polyester textile. Greatest increase with friction versus no friction with blend textile.
Varshney et al.	2020	E. coli	Luria Bertani broth	Silk textile re-moistened	3x10^5 CFU	Silk textile dry	Ambient temperature 37°C	Dynamic (rolling) friction by moving a pnecil uniformly for 20 cycles with a pressure of 20kPa	3	Recipient textiles were washed in 1 ml phosphate-buffered saline (PBS). Of this, 100 ul was inoculated on agar plates.	Luria Bertani agar plates were incubated at 37°C for 24h.	Perfomed	Perfomed		0.0466667		E. Coli: Significantly less increase with friciton versus no friction for polyester. Greatest increase with friction vs. no friction for polypropylene textile. A. Calcoaceticus: Smallest increase with friction versus no friction on polyester textile. Greatest increase with friction versus no friction with blend textile.
Varshney et al.	2020	A. Calcoaceticus	Luria Bertani broth	Silk textile moist	3x10^5 CFU	Silk textile moist	Ambient temperature 37°C	Static friction with uniform pressure of 196kPa (0.2kg/cm2) for 1 minute	3	Recipient textiles were washed in 1 ml phosphate-buffered saline (PBS). Of this, 100 ul was inoculated on agar plates.	Luria Bertani agar plates were incubated at 37°C for 24h.	Perfomed	Perfomed		0.0966667		E. Coli: Significantly less increase with friciton versus no friction for polyester. Greatest increase with friction vs. no friction for polypropylene textile. A. Calcoaceticus: Smallest increase with friction versus no friction on polyester textile. Greatest increase with friction versus no friction with blend textile.
Varshney et al.	2020	A. Calcoaceticus	Luria Bertani broth	Silk textile moist	3x10^5 CFU	Silk textile moist	Ambient temperature 37°C	Dynamic (rolling) friction by moving a pnecil uniformly for 20 cycles with a pressure of 20kPa	3	Recipient textiles were washed in 1 ml phosphate-buffered saline (PBS). Of this, 100 ul was inoculated on agar plates.	Luria Bertani agar plates were incubated at 37°C for 24h.	Perfomed	Perfomed		0.1		E. Coli: Significantly less increase with friciton versus no friction for polyester. Greatest increase with friction vs. no friction for polypropylene textile. A. Calcoaceticus: Smallest increase with friction versus no friction on polyester textile. Greatest increase with friction versus no friction with blend textile.
Varshney et al.	2020	A. Calcoaceticus	Luria Bertani broth	Silk textile moist	3x10^5 CFU	Silktextile dry	Ambient temperature 37°C	Static friction with uniform pressure of 196kPa (0.2kg/cm2) for 1 minute	3	Recipient textiles were washed in 1 ml phosphate-buffered saline (PBS). Of this, 100 ul was inoculated on agar plates.	Luria Bertani agar plates were incubated at 37°C for 24h.	Perfomed	Perfomed		0.06		E. Coli: Significantly less increase with friciton versus no friction for polyester. Greatest increase with friction vs. no friction for polypropylene textile. A. Calcoaceticus: Smallest increase with friction versus no friction on polyester textile. Greatest increase with friction versus no friction with blend textile.
Varshney et al.	2020	A. Calcoaceticus	Luria Bertani broth	Silk textile moist	3x10^5 CFU	Silk textile dry	Ambient temperature 37°C	Dynamic (rolling) friction by moving a pnecil uniformly for 20 cycles with a pressure of 20kPa	3	Recipient textiles were washed in 1 ml phosphate-buffered saline (PBS). Of this, 100 ul was inoculated on agar plates.	Luria Bertani agar plates were incubated at 37°C for 24h.	Perfomed	Perfomed		0.0633333		E. Coli: Significantly less increase with friciton versus no friction for polyester. Greatest increase with friction vs. no friction for polypropylene textile. A. Calcoaceticus: Smallest increase with friction versus no friction on polyester textile. Greatest increase with friction versus no friction with blend textile.
Varshney et al.	2020	A. Calcoaceticus	Luria Bertani broth	Silk textile dry	3x10^5 CFU	Silktextile moist	Ambient temperature 37°C	Static friction with uniform pressure of 196kPa (0.2kg/cm2) for 1 minute	3	Recipient textiles were washed in 1 ml phosphate-buffered saline (PBS). Of this, 100 ul was inoculated on agar plates.	Luria Bertani agar plates were incubated at 37°C for 24h.	Perfomed	Perfomed		0.0566667		E. Coli: Significantly less increase with friciton versus no friction for polyester. Greatest increase with friction vs. no friction for polypropylene textile. A. Calcoaceticus: Smallest increase with friction versus no friction on polyester textile. Greatest increase with friction versus no friction with blend textile.
Varshney et al.	2020	A. Calcoaceticus	Luria Bertani broth	Silk textile dry	3x10^5 CFU	Silk textile moist	Ambient temperature 37°C	Dynamic (rolling) friction by moving a pnecil uniformly for 20 cycles with a pressure of 20kPa	3	Recipient textiles were washed in 1 ml phosphate-buffered saline (PBS). Of this, 100 ul was inoculated on agar plates.	Luria Bertani agar plates were incubated at 37°C for 24h.	Perfomed	Perfomed		0.06		E. Coli: Significantly less increase with friciton versus no friction for polyester. Greatest increase with friction vs. no friction for polypropylene textile. A. Calcoaceticus: Smallest increase with friction versus no friction on polyester textile. Greatest increase with friction versus no friction with blend textile.
Varshney et al.	2020	A. Calcoaceticus	Luria Bertani broth	Silk textile dry	3x10^5 CFU	Silk textile dry	Ambient temperature 37°C	Static friction with uniform pressure of 196kPa (0.2kg/cm2) for 1 minute	3	Recipient textiles were washed in 1 ml phosphate-buffered saline (PBS). Of this, 100 ul was inoculated on agar plates.	Luria Bertani agar plates were incubated at 37°C for 24h.	Perfomed	Perfomed		0.0666667		E. Coli: Significantly less increase with friciton versus no friction for polyester. Greatest increase with friction vs. no friction for polypropylene textile. A. Calcoaceticus: Smallest increase with friction versus no friction on polyester textile. Greatest increase with friction versus no friction with blend textile.
Varshney et al.	2020	A. Calcoaceticus	Luria Bertani broth	Silk textile dry	3x10^5 CFU	Silk textile dry	Ambient temperature 37°C	Dynamic (rolling) friction by moving a pnecil uniformly for 20 cycles with a pressure of 20kPa	3	Recipient textiles were washed in 1 ml phosphate-buffered saline (PBS). Of this, 100 ul was inoculated on agar plates.	Luria Bertani agar plates were incubated at 37°C for 24h.	Perfomed	Perfomed		0.0766667		E. Coli: Significantly less increase with friciton versus no friction for polyester. Greatest increase with friction vs. no friction for polypropylene textile. A. Calcoaceticus: Smallest increase with friction versus no friction on polyester textile. Greatest increase with friction versus no friction with blend textile.
Varshney et al.	2020	A. Calcoaceticus	Luria Bertani broth	Silk textile re-moistened	3x10^5 CFU	Silk textile moist	Ambient temperature 37°C	Static friction with uniform pressure of 196kPa (0.2kg/cm2) for 1 minute	3	Recipient textiles were washed in 1 ml phosphate-buffered saline (PBS). Of this, 100 ul was inoculated on agar plates.	Luria Bertani agar plates were incubated at 37°C for 24h.	Perfomed	Perfomed		0.05		E. Coli: Significantly less increase with friciton versus no friction for polyester. Greatest increase with friction vs. no friction for polypropylene textile. A. Calcoaceticus: Smallest increase with friction versus no friction on polyester textile. Greatest increase with friction versus no friction with blend textile.
Varshney et al.	2020	A. Calcoaceticus	Luria Bertani broth	Silk textile re-moistened	3x10^5 CFU	Silk textile moist	Ambient temperature 37°C	Dynamic (rolling) friction by moving a pnecil uniformly for 20 cycles with a pressure of 20kPa	3	Recipient textiles were washed in 1 ml phosphate-buffered saline (PBS). Of this, 100 ul was inoculated on agar plates.	Luria Bertani agar plates were incubated at 37°C for 24h.	Perfomed	Perfomed		0.0566667		E. Coli: Significantly less increase with friciton versus no friction for polyester. Greatest increase with friction vs. no friction for polypropylene textile. A. Calcoaceticus: Smallest increase with friction versus no friction on polyester textile. Greatest increase with friction versus no friction with blend textile.
Varshney et al.	2020	A. Calcoaceticus	Luria Bertani broth	Silk textile re-moistened	3x10^5 CFU	Silk textile dry	Ambient temperature 37°C	Static friction with uniform pressure of 196kPa (0.2kg/cm2) for 1 minute	3	Recipient textiles were washed in 1 ml phosphate-buffered saline (PBS). Of this, 100 ul was inoculated on agar plates.	Luria Bertani agar plates were incubated at 37°C for 24h.	Perfomed	Perfomed		0.08		E. Coli: Significantly less increase with friciton versus no friction for polyester. Greatest increase with friction vs. no friction for polypropylene textile. A. Calcoaceticus: Smallest increase with friction versus no friction on polyester textile. Greatest increase with friction versus no friction with blend textile.
Varshney et al.	2020	A. Calcoaceticus	Luria Bertani broth	Silk textile re-moistened	3x10^5 CFU	Silk textile dry	Ambient temperature 37°C	Dynamic (rolling) friction by moving a pnecil uniformly for 20 cycles with a pressure of 20kPa	3	Recipient textiles were washed in 1 ml phosphate-buffered saline (PBS). Of this, 100 ul was inoculated on agar plates.	Luria Bertani agar plates were incubated at 37°C for 24h.	Perfomed	Perfomed		0.0833333		E. Coli: Significantly less increase with friciton versus no friction for polyester. Greatest increase with friction vs. no friction for polypropylene textile. A. Calcoaceticus: Smallest increase with friction versus no friction on polyester textile. Greatest increase with friction versus no friction with blend textile.
Varshney et al.	2020	E. coli	Luria Bertani broth	Wool textile moist	3x10^5 CFU	Wool textile moist	Ambient temperature 37°C	Static friction with uniform pressure of 196kPa (0.2kg/cm2) for 1 minute	3	Recipient textiles were washed in 1 ml phosphate-buffered saline (PBS). Of this, 100 ul was inoculated on agar plates.	Luria Bertani agar plates were incubated at 37°C for 24h.	Perfomed	Perfomed		0.103333		E. Coli: Significantly less increase with friciton versus no friction for polyester. Greatest increase with friction vs. no friction for polypropylene textile. A. Calcoaceticus: Smallest increase with friction versus no friction on polyester textile. Greatest increase with friction versus no friction with blend textile.
Varshney et al.	2020	E. coli	Luria Bertani broth	Wool textile moist	3x10^5 CFU	Wool textile moist	Ambient temperature 37°C	Dynamic (rolling) friction by moving a pnecil uniformly for 20 cycles with a pressure of 20kPa	3	Recipient textiles were washed in 1 ml phosphate-buffered saline (PBS). Of this, 100 ul was inoculated on agar plates.	Luria Bertani agar plates were incubated at 37°C for 24h.	Perfomed	Perfomed		0.116667		E. Coli: Significantly less increase with friciton versus no friction for polyester. Greatest increase with friction vs. no friction for polypropylene textile. A. Calcoaceticus: Smallest increase with friction versus no friction on polyester textile. Greatest increase with friction versus no friction with blend textile.
Varshney et al.	2020	E. coli	Luria Bertani broth	Wool textile moist	3x10^5 CFU	Wool textile dry	Ambient temperature 37°C	Static friction with uniform pressure of 196kPa (0.2kg/cm2) for 1 minute	3	Recipient textiles were washed in 1 ml phosphate-buffered saline (PBS). Of this, 100 ul was inoculated on agar plates.	Luria Bertani agar plates were incubated at 37°C for 24h.	Perfomed	Perfomed		0.0833333		E. Coli: Significantly less increase with friciton versus no friction for polyester. Greatest increase with friction vs. no friction for polypropylene textile. A. Calcoaceticus: Smallest increase with friction versus no friction on polyester textile. Greatest increase with friction versus no friction with blend textile.
Varshney et al.	2020	E. coli	Luria Bertani broth	Wool textile moist	3x10^5 CFU	Wool textile dry	Ambient temperature 37°C	Dynamic (rolling) friction by moving a pnecil uniformly for 20 cycles with a pressure of 20kPa	3	Recipient textiles were washed in 1 ml phosphate-buffered saline (PBS). Of this, 100 ul was inoculated on agar plates.	Luria Bertani agar plates were incubated at 37°C for 24h.	Perfomed	Perfomed		0.09		E. Coli: Significantly less increase with friciton versus no friction for polyester. Greatest increase with friction vs. no friction for polypropylene textile. A. Calcoaceticus: Smallest increase with friction versus no friction on polyester textile. Greatest increase with friction versus no friction with blend textile.
Varshney et al.	2020	E. coli	Luria Bertani broth	Wool textile dry	3x10^5 CFU	Wool textile moist	Ambient temperature 37°C	Static friction with uniform pressure of 196kPa (0.2kg/cm2) for 1 minute	3	Recipient textiles were washed in 1 ml phosphate-buffered saline (PBS). Of this, 100 ul was inoculated on agar plates.	Luria Bertani agar plates were incubated at 37°C for 24h.	Perfomed	Perfomed		0.0766667		E. Coli: Significantly less increase with friciton versus no friction for polyester. Greatest increase with friction vs. no friction for polypropylene textile. A. Calcoaceticus: Smallest increase with friction versus no friction on polyester textile. Greatest increase with friction versus no friction with blend textile.
Varshney et al.	2020	E. coli	Luria Bertani broth	Wool textile dry	3x10^5 CFU	Wool textile moist	Ambient temperature 37°C	Dynamic (rolling) friction by moving a pnecil uniformly for 20 cycles with a pressure of 20kPa	3	Recipient textiles were washed in 1 ml phosphate-buffered saline (PBS). Of this, 100 ul was inoculated on agar plates.	Luria Bertani agar plates were incubated at 37°C for 24h.	Perfomed	Perfomed		0.09		E. Coli: Significantly less increase with friciton versus no friction for polyester. Greatest increase with friction vs. no friction for polypropylene textile. A. Calcoaceticus: Smallest increase with friction versus no friction on polyester textile. Greatest increase with friction versus no friction with blend textile.
Varshney et al.	2020	E. coli	Luria Bertani broth	Wool textile dry	3x10^5 CFU	Wool textile dry	Ambient temperature 37°C	Static friction with uniform pressure of 196kPa (0.2kg/cm2) for 1 minute	3	Recipient textiles were washed in 1 ml phosphate-buffered saline (PBS). Of this, 100 ul was inoculated on agar plates.	Luria Bertani agar plates were incubated at 37°C for 24h.	Perfomed	Perfomed		0.08		E. Coli: Significantly less increase with friciton versus no friction for polyester. Greatest increase with friction vs. no friction for polypropylene textile. A. Calcoaceticus: Smallest increase with friction versus no friction on polyester textile. Greatest increase with friction versus no friction with blend textile.
Varshney et al.	2020	E. coli	Luria Bertani broth	Wool textile dry	3x10^5 CFU	Wool textile dry	Ambient temperature 37°C	Dynamic (rolling) friction by moving a pnecil uniformly for 20 cycles with a pressure of 20kPa	3	Recipient textiles were washed in 1 ml phosphate-buffered saline (PBS). Of this, 100 ul was inoculated on agar plates.	Luria Bertani agar plates were incubated at 37°C for 24h.	Perfomed	Perfomed		0.0833333		E. Coli: Significantly less increase with friciton versus no friction for polyester. Greatest increase with friction vs. no friction for polypropylene textile. A. Calcoaceticus: Smallest increase with friction versus no friction on polyester textile. Greatest increase with friction versus no friction with blend textile.
Varshney et al.	2020	E. coli	Luria Bertani broth	Wool textile re-moistened	3x10^5 CFU	Wool textile moist	Ambient temperature 37°C	Static friction with uniform pressure of 196kPa (0.2kg/cm2) for 1 minute	3	Recipient textiles were washed in 1 ml phosphate-buffered saline (PBS). Of this, 100 ul was inoculated on agar plates.	Luria Bertani agar plates were incubated at 37°C for 24h.	Perfomed	Perfomed		0.08		E. Coli: Significantly less increase with friciton versus no friction for polyester. Greatest increase with friction vs. no friction for polypropylene textile. A. Calcoaceticus: Smallest increase with friction versus no friction on polyester textile. Greatest increase with friction versus no friction with blend textile.
Varshney et al.	2020	E. coli	Luria Bertani broth	Wool textile re-moistened	3x10^5 CFU	Wool textile moist	Ambient temperature 37°C	Dynamic (rolling) friction by moving a pnecil uniformly for 20 cycles with a pressure of 20kPa	3	Recipient textiles were washed in 1 ml phosphate-buffered saline (PBS). Of this, 100 ul was inoculated on agar plates.	Luria Bertani agar plates were incubated at 37°C for 24h.	Perfomed	Perfomed		0.0833333		E. Coli: Significantly less increase with friciton versus no friction for polyester. Greatest increase with friction vs. no friction for polypropylene textile. A. Calcoaceticus: Smallest increase with friction versus no friction on polyester textile. Greatest increase with friction versus no friction with blend textile.
Varshney et al.	2020	E. coli	Luria Bertani broth	Wool textile re-moistened	3x10^5 CFU	Wool textile dry	Ambient temperature 37°C	Static friction with uniform pressure of 196kPa (0.2kg/cm2) for 1 minute	3	Recipient textiles were washed in 1 ml phosphate-buffered saline (PBS). Of this, 100 ul was inoculated on agar plates.	Luria Bertani agar plates were incubated at 37°C for 24h.	Perfomed	Perfomed		0.0766667		E. Coli: Significantly less increase with friciton versus no friction for polyester. Greatest increase with friction vs. no friction for polypropylene textile. A. Calcoaceticus: Smallest increase with friction versus no friction on polyester textile. Greatest increase with friction versus no friction with blend textile.
Varshney et al.	2020	E. coli	Luria Bertani broth	Wool textile re-moistened	3x10^5 CFU	Wool textile dry	Ambient temperature 37°C	Dynamic (rolling) friction by moving a pnecil uniformly for 20 cycles with a pressure of 20kPa	3	Recipient textiles were washed in 1 ml phosphate-buffered saline (PBS). Of this, 100 ul was inoculated on agar plates.	Luria Bertani agar plates were incubated at 37°C for 24h.	Perfomed	Perfomed		0.0866667		E. Coli: Significantly less increase with friciton versus no friction for polyester. Greatest increase with friction vs. no friction for polypropylene textile. A. Calcoaceticus: Smallest increase with friction versus no friction on polyester textile. Greatest increase with friction versus no friction with blend textile.
Varshney et al.	2020	A. Calcoaceticus	Luria Bertani broth	Wool textile moist	3x10^5 CFU	Wool textile moist	Ambient temperature 37°C	Static friction with uniform pressure of 196kPa (0.2kg/cm2) for 1 minute	3	Recipient textiles were washed in 1 ml phosphate-buffered saline (PBS). Of this, 100 ul was inoculated on agar plates.	Luria Bertani agar plates were incubated at 37°C for 24h.	Perfomed	Perfomed		0.17		E. Coli: Significantly less increase with friciton versus no friction for polyester. Greatest increase with friction vs. no friction for polypropylene textile. A. Calcoaceticus: Smallest increase with friction versus no friction on polyester textile. Greatest increase with friction versus no friction with blend textile.
Varshney et al.	2020	A. Calcoaceticus	Luria Bertani broth	Wool textile moist	3x10^5 CFU	Wool textile moist	Ambient temperature 37°C	Dynamic (rolling) friction by moving a pnecil uniformly for 20 cycles with a pressure of 20kPa	3	Recipient textiles were washed in 1 ml phosphate-buffered saline (PBS). Of this, 100 ul was inoculated on agar plates.	Luria Bertani agar plates were incubated at 37°C for 24h.	Perfomed	Perfomed		0.173333		E. Coli: Significantly less increase with friciton versus no friction for polyester. Greatest increase with friction vs. no friction for polypropylene textile. A. Calcoaceticus: Smallest increase with friction versus no friction on polyester textile. Greatest increase with friction versus no friction with blend textile.
Varshney et al.	2020	A. Calcoaceticus	Luria Bertani broth	Wool textile moist	3x10^5 CFU	Wool textile dry	Ambient temperature 37°C	Static friction with uniform pressure of 196kPa (0.2kg/cm2) for 1 minute	3	Recipient textiles were washed in 1 ml phosphate-buffered saline (PBS). Of this, 100 ul was inoculated on agar plates.	Luria Bertani agar plates were incubated at 37°C for 24h.	Perfomed	Perfomed		0.15		E. Coli: Significantly less increase with friciton versus no friction for polyester. Greatest increase with friction vs. no friction for polypropylene textile. A. Calcoaceticus: Smallest increase with friction versus no friction on polyester textile. Greatest increase with friction versus no friction with blend textile.
Varshney et al.	2020	A. Calcoaceticus	Luria Bertani broth	Wool textile moist	3x10^5 CFU	Wool textile dry	Ambient temperature 37°C	Dynamic (rolling) friction by moving a pnecil uniformly for 20 cycles with a pressure of 20kPa	3	Recipient textiles were washed in 1 ml phosphate-buffered saline (PBS). Of this, 100 ul was inoculated on agar plates.	Luria Bertani agar plates were incubated at 37°C for 24h.	Perfomed	Perfomed		0.143333		E. Coli: Significantly less increase with friciton versus no friction for polyester. Greatest increase with friction vs. no friction for polypropylene textile. A. Calcoaceticus: Smallest increase with friction versus no friction on polyester textile. Greatest increase with friction versus no friction with blend textile.
Varshney et al.	2020	A. Calcoaceticus	Luria Bertani broth	Wool textile dry	3x10^5 CFU	Wool textile moist	Ambient temperature 37°C	Static friction with uniform pressure of 196kPa (0.2kg/cm2) for 1 minute	3	Recipient textiles were washed in 1 ml phosphate-buffered saline (PBS). Of this, 100 ul was inoculated on agar plates.	Luria Bertani agar plates were incubated at 37°C for 24h.	Perfomed	Perfomed		0.15		E. Coli: Significantly less increase with friciton versus no friction for polyester. Greatest increase with friction vs. no friction for polypropylene textile. A. Calcoaceticus: Smallest increase with friction versus no friction on polyester textile. Greatest increase with friction versus no friction with blend textile.
Varshney et al.	2020	A. Calcoaceticus	Luria Bertani broth	Wool textile dry	3x10^5 CFU	Wool textile moist	Ambient temperature 37°C	Dynamic (rolling) friction by moving a pnecil uniformly for 20 cycles with a pressure of 20kPa	3	Recipient textiles were washed in 1 ml phosphate-buffered saline (PBS). Of this, 100 ul was inoculated on agar plates.	Luria Bertani agar plates were incubated at 37°C for 24h.	Perfomed	Perfomed		0.151667		E. Coli: Significantly less increase with friciton versus no friction for polyester. Greatest increase with friction vs. no friction for polypropylene textile. A. Calcoaceticus: Smallest increase with friction versus no friction on polyester textile. Greatest increase with friction versus no friction with blend textile.
Varshney et al.	2020	A. Calcoaceticus	Luria Bertani broth	Wool textile dry	3x10^5 CFU	Wool textile dry	Ambient temperature 37°C	Static friction with uniform pressure of 196kPa (0.2kg/cm2) for 1 minute	3	Recipient textiles were washed in 1 ml phosphate-buffered saline (PBS). Of this, 100 ul was inoculated on agar plates.	Luria Bertani agar plates were incubated at 37°C for 24h.	Perfomed	Perfomed		0.136667		E. Coli: Significantly less increase with friciton versus no friction for polyester. Greatest increase with friction vs. no friction for polypropylene textile. A. Calcoaceticus: Smallest increase with friction versus no friction on polyester textile. Greatest increase with friction versus no friction with blend textile.
Varshney et al.	2020	A. Calcoaceticus	Luria Bertani broth	Wool textile dry	3x10^5 CFU	Wool textile dry	Ambient temperature 37°C	Dynamic (rolling) friction by moving a pnecil uniformly for 20 cycles with a pressure of 20kPa	3	Recipient textiles were washed in 1 ml phosphate-buffered saline (PBS). Of this, 100 ul was inoculated on agar plates.	Luria Bertani agar plates were incubated at 37°C for 24h.	Perfomed	Perfomed		0.16		E. Coli: Significantly less increase with friciton versus no friction for polyester. Greatest increase with friction vs. no friction for polypropylene textile. A. Calcoaceticus: Smallest increase with friction versus no friction on polyester textile. Greatest increase with friction versus no friction with blend textile.
Varshney et al.	2020	A. Calcoaceticus	Luria Bertani broth	Wool textile re-moistened	3x10^5 CFU	Wool textile moist	Ambient temperature 37°C	Static friction with uniform pressure of 196kPa (0.2kg/cm2) for 1 minute	3	Recipient textiles were washed in 1 ml phosphate-buffered saline (PBS). Of this, 100 ul was inoculated on agar plates.	Luria Bertani agar plates were incubated at 37°C for 24h.	Perfomed	Perfomed		0.136667		E. Coli: Significantly less increase with friciton versus no friction for polyester. Greatest increase with friction vs. no friction for polypropylene textile. A. Calcoaceticus: Smallest increase with friction versus no friction on polyester textile. Greatest increase with friction versus no friction with blend textile.
Varshney et al.	2020	A. Calcoaceticus	Luria Bertani broth	Wool textile re-moistened	3x10^5 CFU	Wool textile moist	Ambient temperature 37°C	Dynamic (rolling) friction by moving a pnecil uniformly for 20 cycles with a pressure of 20kPa	3	Recipient textiles were washed in 1 ml phosphate-buffered saline (PBS). Of this, 100 ul was inoculated on agar plates.	Luria Bertani agar plates were incubated at 37°C for 24h.	Perfomed	Perfomed		0.143333		E. Coli: Significantly less increase with friciton versus no friction for polyester. Greatest increase with friction vs. no friction for polypropylene textile. A. Calcoaceticus: Smallest increase with friction versus no friction on polyester textile. Greatest increase with friction versus no friction with blend textile.
Varshney et al.	2020	A. Calcoaceticus	Luria Bertani broth	Wool textile re-moistened	3x10^5 CFU	Wool textile dry	Ambient temperature 37°C	Static friction with uniform pressure of 196kPa (0.2kg/cm2) for 1 minute	3	Recipient textiles were washed in 1 ml phosphate-buffered saline (PBS). Of this, 100 ul was inoculated on agar plates.	Luria Bertani agar plates were incubated at 37°C for 24h.	Perfomed	Perfomed		0.133333		E. Coli: Significantly less increase with friciton versus no friction for polyester. Greatest increase with friction vs. no friction for polypropylene textile. A. Calcoaceticus: Smallest increase with friction versus no friction on polyester textile. Greatest increase with friction versus no friction with blend textile.
[truncated: 100 more rows]
