# Supplementary material for: Transfer of microorganisms to and from textiles in healthcare settings: a systematic review
Source: Infect Control Hosp Epidemiol. 2025 Oct 16;46(12):1243–52. doi: 10.1017/ice.2025.10299 (PMC12779459; doi:10.1017/ice.2025.10299)
Supplement: Gassmann et al. supplementary material 5 — Gassmann et al. supplementary material [file S0899823X25102997sup005.xlsx]

## Sheet: Appendix Table 2
Author (Year of Publication)	1. Is the hypothesis/aim/objective of the study clearly described?	2. Are the outcomes of interest for our review (percentage of transfer) to be measured clearly described in the Introduction or Methods section?	3. Are the environmental conditions leading to transfer clearly described?	4. Are the actions leading to transfer clearly described?	5. Are the sampling and microbiological methods clearly described?	6. Was the sampling method validated concerning recovery?	7a. Are the main findings of interest for our review (=percentage of transfer) of the study provided?	7b. Are the percentage of transfer provided, but mainly in Figures?	7c. Are the percentage of transfer not provided, so that own calculations were necessary?	7d. Are the percentage of transfer not provided, so that own calculations out of extrapolation from Figures were necessary?	8. Does the study provide estimates of the random variability in the data for the outcomes of interest for our review (percentage of transfer)?	9. Have actual probability values been reported (e.g. 0.035 rather than <0.05) for the risk factor analysis except where the probability value is less than 0.001?	10. Can the textiles investigated hypothetically be used in the healthcare setting, and the transfer action hypothetically happen in healthcare setting?	11. Were the statistical tests used to assess the impact of independent factors on transfer percentages appropriate?	12. Was compliance with the action planned to study reliable?	Total	Percentage %
Arinder et al. (2016)	1	1	1	1	1	0	1	0	0	0	1	0	1	1	1	10	83.3333
Bartz et al. (2010)	1	1	0	1	1	0	0	0	0.5	0	0	0	1	1	1	7.5	62.5
Desai et al. (2011)	1	1	1	1	1	1	1	0	0	0	0	1	1	1	1	11	91.6667
Diab-Elschahawi et al. (2010)	1	1	0	1	1	0	0	0	0	0.25	0	1	1	1	1	8.25	68.75
Dyer et al. (2019)	1	0	0	1	1	1	0	0	0	0.25	0	1	1	1	1	8.25	68.75
Edwards et al. (2017)	1	1	0	1	1	0	0	0.75	0	0	0	1	1	1	1	8.75	72.9167
Gerhards et al. (2015)	1	1	0	1	1	1	0	0.75	0	0	0	0	1	1	1	8.75	72.9167
Gibson et al. (2012)	1	0	0	1	0	1	0	0	0	0.25	0	1	1	1	1	7.25	60.4167
Knobben et al. (2006)	1	1	0	1	1	1	0	0.75	0	0	0	1	1	1	1	9.75	81.25
Lopez et al. (2013)	1	1	1	1	1	1	1	0	0	0	1	0	1	1	1	11	91.6667
Mackintosh and Hoffman (1984)	1	1	0	1	1	0	1	0	0	0	0	n.a.2	1	n.a.2	1	7	70
Mallick et al. (2021)	1	1	0	1	1	0	1	0	0	0	0	0	1	1	1	8	66.6667
Marples and Towers (1979)	1	1	0	1	1	1	1	0	0	0	0	0	1	0	1	8	66.6667
Moore and Griffith (2006)	1	0	0	1	1	0	0	0	0	0.25	0	0	1	1	1	6.25	52.0833
Rusin et al. (2002)	1	1	0	1	1	0	1	0	0	0	0	n.a.2	1	n.a.2	1	7	70
Sattar et al. (2001)	1	1	1	1	1	1	0	0.75	0	0	0	1	1	1	1	10.75	89.5833
Scott and Bloomfield (1990)	1	0	0	1	1	1	0	0	0.5	0	0	n.a.2	1	n.a.2	1	6.5	65
Sidwell et al. (1970)	1	1	0	1	1	n.a.1	0	0	0.5	0	0	n.a.2	1	n.a.2	1	6.5	72.2222
Smith et al. (2011)	1	1	0	1	1	0	0	0.75		0	0	1	1	1	1	8.75	72.9167
Trajtman et al. (2015)	1	0	0	1	1	1	0	0	0	0.25	0	1	1	1	1	8.25	68.75
Varshney et al. (2020)	1	1	1	1	1	0	0	0	0	0.25	1	0	1	1	1	9.25	77.0833
Williams et al. (2007)	1	1	0	1	1	1	0	0	0	0.25	0	0	1	1	1	8.25	68.75
																8.40909	72.4495
N.a. = not applicable																8.25	70
1No recovery test necessary as origin and destination surface and sampling methods were identical.
2No statistical comparative tests performed.
